# Supplementary material for: Peripheral nerve injury is accompanied by chronic transcriptome-wide changes in the mouse prefrontal cortex
Source: Mol Pain. 2013 Apr 18;9:21. doi: 10.1186/1744-8069-9-21 (PMC3640958; doi:10.1186/1744-8069-9-21)
Supplement: Additional file 1: Table S1 — List of differentially regulated genes as revealed by RNAseq. [file 1744-8069-9-21-S1.xlsx]

## Sheet: Sheet1
Gene	chromosome	start	end	Sh.count	SNI.count	TRUE LOG	p_value	q_value
Baiap2l1	5	145036642	145036834	17.4488	0.474383	-5.20093	1.23e-08	0.00011013
A330050B17Rik	3	35921194	35924028	14.3768	0.474383	-4.92155	5.37e-07	0.00260765
Actbl2	13	112045221	112047957	22.3369	0.948766	-4.55724	8.12e-10	9.28e-06
mmu-mir-220	6	136348946	136349031	56.0383	2.42855	-4.52825	5.54e-20	2.93e-15
Crb1	1	141142194	141145652	10.2479	0.474383	-4.43314	4.49e-05	0.0488468
Crb1	1	141144241	141145652	9.24546	0.474383	-4.28462	0.000137037	0.0945791
Col11a2	17	34189110	34189163	8.88317	0.474383	-4.22695	0.000233939	0.127567
Trhr	15	44065008	44065236	8.84347	0.474383	-4.22049	0.000234357	0.127567
Crb1	1	141144696	141145652	8.76408	0.474383	-4.20748	0.000235203	0.127567
Gm14204	2	158421208	158422248	32.967	1.95417	-4.0764	1.1e-12	2.66e-08
Gm10718	9	3025094	3025218	8.94272	0.53102	-4.07387	0.000232734	0.127567
Gm10716	9	3030404	3030886	12.8136	1.0054	-3.67183	1.32e-05	0.0234829
Gm10721	9	3013210	3013537	12.8731	1.06204	-3.59945	1.32e-05	0.0234725
Baiap2l1	5	145039397	145039607	12.094	1.0054	-3.58845	2.22e-05	0.0327511
Isl1	13	117088478	117089804	11.8707	1.0054	-3.56156	3.73e-05	0.0446053
Gm5089	14	122834076	122835926	23.6869	2.12408	-3.47918	4.2e-09	4.22e-05
Gm11168	9	3004527	3005009	16.3421	1.59306	-3.35872	1.8e-06	0.00571397
Gm10722	9	3000962	3001444	19.3097	2.01081	-3.26348	4.37e-07	0.00223432
Gm10717	9	3025417	3025968	34.1679	3.60387	-3.24503	5.13e-11	7.28e-07
Gm11167	9	3020786	3021174	18.8085	2.01081	-3.22554	7.01e-07	0.00302884
Gm10715	9	3037715	3037898	9.36455	1.0054	-3.21944	0.000492244	0.183571
Clca1	3	144409728	144409992	9.18591	1.0054	-3.19165	0.000494941	0.183571
Gm10801	2	98504116	98504240	18.868	2.06744	-3.19002	7e-07	0.00302884
Gm16869	9	3013990	3014357	17.806	2.01081	-3.14652	1.79e-06	0.00571397
Gm16869	9	3034864	3035215	17.8457	2.06744	-3.10966	1.79e-06	0.00571397
Gm10720	9	3016133	3016207	12.2925	1.47979	-3.05432	9.11e-05	0.0741814
Eln	5	135186932	135187090	16.3619	2.01081	-3.02449	7.23e-06	0.0148659
Gm10801	2	98502394	98502665	174.353	21.6232	-3.01136	9.63e-29	1.12e-23
Gm10800	2	98507236	98507385	253.92	32.7959	-2.95278	6.48e-33	1.26e-27
Stk38l	6	146720620	146720743	11.3695	1.47979	-2.9417	0.000240945	0.129595
Gm14094	2	133025347	133025956	91.1444	12.0648	-2.91735	1.37e-19	6.64e-15
Baiap2l1	5	145025395	145026901	45.5077	6.03242	-2.9153	2.31e-12	5.39e-08
Gm17535	9	3034669	3035151	19.3296	2.59846	-2.89508	1.66e-06	0.0054973
Gm10718	9	3023617	3023944	15.3594	2.06744	-2.89321	1.84e-05	0.0289498
Ndst4	3	125386058	125386240	14.3371	1.95417	-2.87513	4.68e-05	0.0498009
Ndst4	3	125386058	125389562	14.3371	1.95417	-2.87513	4.68e-05	0.0498009
Gm10800	2	98507390	98507458	115.159	15.8953	-2.85695	9.6e-22	6.21e-17
Gm10800	2	98506892	98507197	162.463	22.4587	-2.85476	7.41e-26	7.19e-21
Dsg1c	18	20441555	20443532	13.9352	1.95417	-2.8341	7.49e-05	0.0642633
Omp	7	105291870	105294012	141.446	20.2073	-2.80731	2.65e-23	2.21e-18
Gm16869	9	3037728	3038310	53.3189	8.09986	-2.71868	1.09e-12	2.66e-08
Gm16869	9	3037728	3038313	53.3189	8.09986	-2.71868	1.09e-12	2.66e-08
Gm10106	9	3032155	3032634	31.6221	5.02702	-2.65316	1.47e-08	0.000127785
Actc1	2	113876025	113876349	21.2551	3.49059	-2.60626	2.95e-06	0.00803293
Gm12576	11	83631184	83633945	30.0192	5.25357	-2.51452	4.74e-08	0.000346028
Bmpr1b	3	141533686	141533788	14.1585	2.48519	-2.51024	0.000145017	0.0952529
Gm10800	2	98506704	98506826	97.1938	17.1485	-2.50278	7.99e-17	2.91e-12
Tmem44	16	30549479	30550032	87.1049	15.782	-2.46448	4.13e-16	1.27e-11
Gm16869	9	3024048	3024631	39.6021	7.56884	-2.38743	7.72e-09	7.37e-05
Heatr8	4	106364120	106364299	23.3643	4.496	-2.37759	2.9e-06	0.00803293
Slc14a1	18	78308093	78308285	23.5826	4.55263	-2.37295	2.9e-06	0.00803293
Y_RNA	6	47738068	47738179	33.2102	6.5068	-2.35161	6.07e-08	0.000406342
3110053B16Rik	12	20881501	20882956	14.9575	3.01621	-2.31006	0.000252506	0.132509
1700030F18Rik	15	99772135	99775840	22.456	4.55263	-2.30233	9.43e-06	0.0178837
Gm11167	9	3020225	3020318	22.7191	4.60927	-2.30129	6.36e-06	0.0134154
SNORD113	12	110874222	110874294	12.6747	2.59846	-2.28622	0.000534931	0.189768
Ndst4	3	125107012	125107425	15.7416	3.32068	-2.24503	0.00027369	0.136611
Emr1	17	57559770	57559947	19.0517	4.02161	-2.24407	4.03e-05	0.0467162
Gm16869	9	3000282	3000630	28.0738	6.08906	-2.20493	1.41e-06	0.00487255
Tmsb15b2	X	133491274	133491378	17.806	3.90834	-2.18774	0.000132599	0.0932845
Tmsb15l	X	133491274	133491378	17.806	3.90834	-2.18774	0.000132599	0.0932845
Homer1	13	94136198	94136355	15.8805	3.49059	-2.18571	0.000272751	0.136611
Gabrg1	5	71185885	71185952	18.1485	4.02161	-2.174	8.9e-05	0.0730459
Zbtb41	1	141336922	141337028	15.7019	3.49059	-2.16939	0.000273283	0.136611
Tshr	12	92775611	92778949	15.682	3.54723	-2.14435	0.000273171	0.136611
Anxa4	6	86697465	86698974	25.126	5.97578	-2.07198	1.25e-05	0.0225346
Gm10719	9	3017787	3018137	44.9766	11.1161	-2.01653	4.89e-08	0.000351453
Gm15406	5	149807897	149808142	29.4782	7.28565	-2.01652	5.23e-06	0.0118974
Dlk1	12	110698256	110701545	40.9073	10.1107	-2.01648	1.48e-07	0.000879119
Atf3	1	192994175	192995558	36.2522	9.1619	-1.98435	8.97e-07	0.00346011
Gm10720	9	3017086	3017210	23.8009	6.03242	-1.98021	3.69e-05	0.0443617
Eml5	12	100066917	100067005	17.2651	4.43936	-1.95944	0.000436002	0.171159
Cldn19	4	118931413	118935043	21.1558	5.5014	-1.94319	0.000104654	0.0807867
Ifit2	19	34647557	34647682	21.0566	5.5014	-1.9364	0.00010471	0.0807867
Gpr50	X	68919700	68922432	16.9872	4.43936	-1.93603	0.000436931	0.171159
Gpr50	X	68919700	68922431	16.9872	4.43936	-1.93603	0.000436931	0.171159
Gm5607	8	12429507	12429971	24.2228	6.33689	-1.93452	5.4e-05	0.0540476
Gm12035	11	20474570	20475192	20.1732	5.44476	-1.8895	0.000214352	0.121288
Abca1	4	53058902	53059017	22.6198	6.14569	-1.87994	7.5e-05	0.0642633
AC164314.1	17	8145070	8145143	32.8281	8.99199	-1.86822	4.25e-06	0.0101353
Gm16869	9	3017867	3018084	38.0984	10.5851	-1.8477	1.9e-06	0.00594094
Gm12741	4	108404347	108404902	18.0691	5.02702	-1.84575	0.000436493	0.171159
Tnnt1	7	4456265	4456402	18.6299	5.19693	-1.84189	0.000304526	0.145043
Taf6	5	138623903	138623971	18.1683	5.08365	-1.83749	0.000436112	0.171159
Heatr8	4	106353022	106353487	32.2871	9.04863	-1.83519	5.86e-06	0.0126846
Heatr8	4	106353029	106353487	32.2871	9.04863	-1.83519	5.86e-06	0.0126846
B3gnt5	16	19768837	19772556	21.4784	6.03242	-1.83208	0.000151468	0.0977841
B3gnt5	16	19768837	19772846	21.4784	6.03242	-1.83208	0.000151468	0.0977841
Gm17565	4	145688516	145688945	47.9295	14.019	-1.77353	2.89e-07	0.00159402
Heatr8	4	106353242	106353487	25.9498	7.62548	-1.76682	5.49e-05	0.0543961
B3gnt5	16	19768837	19772326	20.5157	6.03242	-1.76592	0.000303104	0.14472
Fkbp1a	2	151369749	151369876	20.0343	5.97578	-1.74527	0.000425907	0.170393
Gm12451	4	49411431	49411607	28.5353	8.51761	-1.74423	3.94e-05	0.0463271
Y_RNA	6	47731623	47731724	23.3444	6.98118	-1.74153	0.000149723	0.0975656
Snhg11	2	158202469	158202560	34.3317	10.3019	-1.73664	1.12e-05	0.0204064
Gm889	12	40902973	40903815	30.2971	9.10527	-1.7344	2.86e-05	0.0384641
Ttr	18	20828480	20828615	84.2312	25.5315	-1.72207	1.56e-09	1.63e-05
Snhg11	2	158202481	158202560	32.3467	9.82748	-1.71872	2.07e-05	0.031267
Gm16869	9	3017875	3018082	29.1954	9.04863	-1.68997	5.33e-05	0.053612
Hrnr	3	93126517	93137492	48.1626	15.2156	-1.66236	1.99e-06	0.00616091
Slc4a10	2	61985919	61986188	25.4883	8.09986	-1.65386	0.000143361	0.0952529
Gpr77	7	16819934	16823323	25.2898	8.17778	-1.62877	0.000258569	0.133096
Ndst4	3	125140465	125141679	48.5101	15.8812	-1.61097	3.26e-06	0.00830364
Doc2g	19	4003945	4004024	25.8704	8.59553	-1.58964	0.000333682	0.150845
Nudt8	19	4003945	4004024	25.8704	8.59553	-1.58964	0.000333682	0.150845
Nom1	5	29767858	29767981	25.528	8.68752	-1.55506	0.000258125	0.133096
Arsk	13	76212223	76212499	23.4437	7.98659	-1.55355	0.000504063	0.185015
Gm13688	2	80442890	80443497	40.4706	13.9057	-1.54119	1.79e-05	0.0282663
Exd1	2	119342241	119346461	78.0677	27.0113	-1.53116	4.03e-08	0.000308672
Exd1	2	119342247	119346461	78.0677	27.0113	-1.53116	4.03e-08	0.000308672
Nom1	5	29767871	29767981	25.0267	8.68752	-1.52645	0.000351588	0.155035
Ttr	18	20823751	20824008	24.8232	8.63088	-1.52411	0.000475549	0.180002
Txlnb	10	17562504	17565469	24.987	8.8008	-1.50547	0.000351544	0.155035
Odf2	2	29782224	29782265	32.0241	11.3073	-1.50191	0.000143939	0.0952529
Hrnr	3	93126517	93133219	31.8007	11.3073	-1.49181	0.000189861	0.113781
Gm17056	12	40925510	40927692	26.7289	9.57965	-1.48036	0.000423323	0.169987
Th	7	150081428	150081573	27.9547	10.0753	-1.47227	0.000496348	0.183571
Clic6	16	92539680	92541488	29.2152	10.6417	-1.45699	0.000282339	0.138187
Fabp7	10	57505312	57505484	275.513	101.213	-1.44472	4.36e-12	9.41e-08
Usp19	9	108393020	108393226	32.7884	12.0648	-1.44238	0.00013641	0.0945791
Ttr	18	20832132	20832825	175.445	64.9475	-1.43367	2.55e-10	3.38e-06
Fabp7	10	57504729	57504887	174.597	64.8061	-1.42982	2.71e-10	3.51e-06
Sh3rf2	18	42315606	42318614	51.1155	18.9894	-1.42857	9.7e-06	0.018351
Fabp7	10	57504687	57504887	175.559	65.3371	-1.42598	3.3e-10	4.08e-06
Sirpb1a	3	15416837	15417193	30.9422	11.5692	-1.41929	0.000151569	0.0977841
Dync1i2	2	71065808	71065901	31.8454	12.1428	-1.39099	0.000375738	0.161499
Gm5764	X	155271367	155272251	50.6936	19.3858	-1.3868	1.23e-05	0.0223267
Gpr55	1	87836112	87838440	32.709	12.5392	-1.38324	0.000221304	0.123477
Gabrg3	7	64433752	64435107	30.0837	11.5338	-1.38311	0.000328715	0.150055
Doc2g	19	4006719	4007004	147.783	56.7135	-1.38172	9.09e-09	8.28e-05
Doc2g	19	4006719	4007005	147.783	56.7135	-1.38172	9.09e-09	8.28e-05
Dennd4c	4	86494674	86494959	41.7509	16.0298	-1.38105	6.94e-05	0.0615428
Fabp7	10	57507929	57508256	272.336	104.569	-1.38093	3.15e-11	5.25e-07
Gm10268	18	38404463	38405066	42.0934	16.1997	-1.37762	5.41e-05	0.0540476
Amy1	3	113258871	113259091	53.7606	20.6957	-1.37722	1.1e-05	0.0200012
Phkg1	5	130354802	130354954	29.4187	11.3426	-1.37498	0.000351548	0.155035
Col12a1	9	79560341	79563278	36.7585	14.1889	-1.37331	0.000145699	0.0952529
Sh3rf2	18	42315606	42318105	49.1701	18.9894	-1.37259	2.48e-05	0.0351716
Dach1	14	98186999	98187870	38.5649	14.9111	-1.3709	0.000128916	0.0929491
Wdfy2	14	63456527	63456894	28.8976	11.2293	-1.36368	0.000462714	0.177618
E130309F12Rik	4	49336220	49336396	33.4087	13.0136	-1.3602	0.000362672	0.158009
Tac1	6	7512383	7512973	359.912	140.239	-1.35975	5.23e-12	1.02e-07
Glo1	17	30734750	30734817	82.9808	32.3641	-1.35838	6.07e-07	0.00278388
Doc2g	19	4006061	4006267	102.4	39.9401	-1.3583	2.33e-07	0.0013711
Tmem44	16	30549479	30550928	189.326	73.8688	-1.35784	3.96e-10	4.7e-06
S100a5	3	90415433	90415702	34.9968	13.7571	-1.34705	0.000363495	0.15813
Pcyt1a	16	32451791	32451917	41.5127	16.3909	-1.34066	0.000106682	0.0813385
Gm14866	X	97932322	97934110	53.041	21.0002	-1.33671	2.06e-05	0.0312209
Slc35d3	10	19567723	19569475	99.7447	39.8197	-1.32476	2.9e-07	0.00159402
Doc2g	19	4006110	4006267	97.5661	38.9914	-1.32322	6.47e-07	0.0029422
Bmpr1b	3	141519313	141519610	50.6936	20.4125	-1.31235	4.22e-05	0.0472504
Pdcd10	3	75321450	75321523	34.3714	13.8491	-1.31142	0.000518021	0.186599
Dach1	14	98186072	98188838	98.7274	39.7843	-1.31125	4.66e-07	0.00229854
Dach1	14	98186066	98188838	98.7274	39.7843	-1.31125	4.66e-07	0.00229854
Gm10362	15	73258786	73259370	76.9462	31.2454	-1.30021	2.81e-06	0.00803293
Pcyt1a	16	32451791	32452339	41.5127	16.8653	-1.2995	0.000161341	0.101273
Ccdc30	4	118996446	118996798	39.2051	15.9732	-1.29539	0.000234641	0.127567
Tgfbr1	4	47423524	47423679	37.22	15.2156	-1.29053	0.000410096	0.16942
Rpl17-ps5	5	22118446	22119000	112.28	46.461	-1.27301	3.82e-07	0.001967
Gm12778	7	34960731	34961063	108.107	44.8041	-1.27075	2.69e-07	0.00152021
Serpina9	12	105232953	105235401	46.2818	19.2159	-1.26814	9.84e-05	0.0781072
Six3	17	86023067	86026333	52.5596	21.871	-1.26493	3.8e-05	0.0447669
Glo1	17	30729811	30730019	577.704	241.084	-1.26079	8.69e-12	1.63e-07
P2ry1	3	60810821	60812901	45.2397	19.1593	-1.23954	0.00015454	0.0990483
Gfap	11	102753225	102753268	41.3341	17.5096	-1.23919	0.000239687	0.129193
Pdgfd	9	6376895	6378843	54.9268	23.3155	-1.23622	5.74e-05	0.0561148
Btbd9	17	30667099	30667310	127.699	54.5042	-1.22831	3.23e-07	0.00171265
Olfr78	7	109889235	109891566	53.3586	22.7985	-1.22678	4.49e-05	0.0488468
Synpr	14	14286585	14286866	187.599	80.3049	-1.22409	2.93e-08	0.000239761
Magt1	X	103192161	103192330	46.8079	20.1081	-1.21898	0.000135298	0.094272
Glo1	17	30749413	30749604	291.304	125.371	-1.21632	1.21e-09	1.3e-05
Wdr13	X	7709832	7709949	41.6914	18.0406	-1.2085	0.000350762	0.155023
Glo1	17	30729811	30731171	3124.58	1353.23	-1.20725	5.01e-12	1.02e-07
Rgs9	11	109100768	109100906	45.7806	19.8815	-1.20331	0.000260249	0.133096
Synpr	14	14286571	14286866	190.085	82.7901	-1.19912	4.75e-08	0.000346028
Scgn	13	24045325	24045853	46.9072	20.5117	-1.19336	0.000392516	0.165084
Wdr13	X	7709832	7709946	41.21	18.0406	-1.19175	0.000438636	0.171366
Wdr13	X	7709832	7709945	41.21	18.0406	-1.19175	0.000438636	0.171366
Sox2ot	3	34576978	34579773	104.469	45.7954	-1.1898	2.72e-06	0.00802895
Synpr	14	14286498	14286866	197.405	86.6418	-1.18802	5.52e-08	0.000382893
Crhbp	13	96214555	96214786	45.9444	20.186	-1.18654	0.000299842	0.144252
Aqp1	6	55296612	55298549	49.6763	21.857	-1.18447	0.000224305	0.124555
Btbd9	17	30650501	30650620	67.3781	29.6877	-1.18241	3.09e-05	0.0402641
Synpr	14	14286472	14286866	198.869	87.6472	-1.18204	5.96e-08	0.000403953
Gm15411	5	149807227	149810036	240.699	106.141	-1.18125	5.26e-08	0.000373301
Zfp229	17	21882014	21885935	64.1524	28.4345	-1.17386	3.62e-05	0.0438339
Fxc1	7	112790136	112790357	48.1676	21.3613	-1.17307	0.000258809	0.133096
Fxc1	7	112790136	112790353	48.1676	21.3613	-1.17307	0.000258809	0.133096
Fxc1	7	112790136	112790339	48.1676	21.3613	-1.17307	0.000258809	0.133096
Slc14a1	18	78298388	78299307	72.6138	32.4774	-1.16081	2.73e-05	0.037634
Glo1	17	30733319	30733408	183.792	82.3864	-1.1576	9.32e-08	0.000571557
Polr2k	15	36106509	36106767	61.949	28.0027	-1.14552	8.46e-05	0.0707429
Ifit2	19	34647557	34650909	448.888	203.658	-1.14021	1.23e-09	1.31e-05
Cyr61	3	145309935	145310932	261.696	118.998	-1.13695	1.27e-08	0.00011167
Zfp106	2	120354073	120354133	68.1226	30.9976	-1.13598	5.45e-05	0.0540476
Zfp106	2	120354076	120354133	68.1226	30.9976	-1.13598	5.45e-05	0.0540476
Gm13443	2	35195929	35196483	1371.98	625	-1.13434	6.76e-11	9.37e-07
Myt1	2	181560609	181562437	116.464	53.0598	-1.13419	3.19e-06	0.00830364
Cml2	6	85815416	85818446	121.317	55.3257	-1.13276	5.4e-06	0.0121436
1700019G17Rik	6	85851186	85851607	51.4778	23.5279	-1.12957	0.000450385	0.174668
Rpl23a	11	77994919	77995095	59.0756	27.0892	-1.12484	0.00015373	0.09873
Myt1	2	181560609	181562473	118.429	54.5962	-1.11715	3.79e-06	0.00920162
Myt1	2	181560609	181562502	118.93	55.0706	-1.11076	4.19e-06	0.0100885
Cdca7	2	72323777	72324950	62.9663	29.1567	-1.11075	0.000118663	0.0870551
Tac1	6	7505605	7505736	44.1181	20.4479	-1.10942	0.000494061	0.183571
Tpsg1	17	25510903	25511330	45.7806	21.2267	-1.10885	0.000520516	0.186768
Lyz2	10	116714390	116715243	105.467	49.1374	-1.10189	9.87e-06	0.0185379
Glo1	17	30731060	30731171	258.089	120.457	-1.09935	5.44e-08	0.000381826
Ngb	12	88438481	88439496	79.8146	37.3698	-1.09478	2.94e-05	0.0390385
AL672259.1	2	157388097	157388183	136.687	64.006	-1.0946	2.2e-06	0.00673967
Gng7	10	80460737	80460935	58.3759	27.3371	-1.09451	0.000202093	0.118311
Kcne1l	X	138739422	138740339	71.0704	33.4049	-1.08919	6.2e-05	0.0580557
Gm11438	11	83495040	83495228	61.6463	28.9868	-1.08862	0.000170806	0.106185
Zfp960	17	17224208	17225025	51.4182	24.1863	-1.08809	0.00032981	0.150169
E130309F12Rik	4	49332633	49332883	51.1949	24.1297	-1.08519	0.000400945	0.166585
Doc2g	19	4006552	4006648	63.7555	30.1127	-1.08218	0.000239499	0.129193
Rftn2	1	55267994	55268105	50.0733	23.6553	-1.08188	0.000432394	0.171159
Fabp7	10	57506071	57506618	169.381	80.1703	-1.07913	8.71e-07	0.00345247
Fabp7	10	57506071	57506172	164.046	77.6852	-1.07839	1.09e-06	0.00404305
Pigf	17	87423005	87423253	46.8873	22.2321	-1.07655	0.000544826	0.192808
D030055H07Rik	9	106060213	106062036	80.8716	38.3539	-1.07626	4.01e-05	0.0466686
Cyr61	3	145311161	145311375	53.3983	25.3403	-1.07536	0.000253753	0.132877
Snord49a	11	62416952	62417023	113.432	53.8953	-1.07359	6.45e-06	0.0135576
Gfap	11	102750749	102750834	112.509	53.6475	-1.06845	7.9e-06	0.0157877
1700016P03Rik	11	74987480	74987663	169.401	80.8428	-1.06725	8.78e-07	0.00345605
D19Ertd737e	19	60274818	60275390	57.3536	27.3937	-1.06604	0.000291952	0.141483
Metap1d	2	71348315	71349617	68.8074	32.9518	-1.06221	0.000122498	0.0893058
Btbd9	17	30654049	30654268	191.594	91.8174	-1.06121	7.33e-07	0.00302884
Rpl17-ps5	5	22118416	22119019	148.255	71.0651	-1.06087	3.22e-06	0.00830364
Mgst1	6	138104653	138105276	76.306	36.6123	-1.05947	6.95e-05	0.0615428
Mgst1	6	138104653	138105263	76.306	36.6123	-1.05947	6.95e-05	0.0615428
Dok6	18	89729395	89729509	51.4182	24.7173	-1.05676	0.00045111	0.174716
1700019G17Rik	6	85849045	85851607	270.475	131.829	-1.03683	8.88e-07	0.00345605
Izumo4	10	80167809	80168127	139.61	68.1477	-1.03466	2.67e-06	0.0079468
Slc14a1	18	78296830	78299307	160.106	78.2869	-1.03218	2.64e-06	0.00790151
Zic1	9	91255410	91256604	166.225	81.289	-1.032	2.89e-06	0.00803293
Pdcd10	3	75321383	75321523	68.2019	33.3695	-1.03128	0.000224808	0.124716
Homer1	13	94136233	94137083	92.3353	45.1865	-1.03099	6.33e-05	0.0583489
Rps10	17	27767367	27767451	104.539	51.3322	-1.0261	2.39e-05	0.0350343
Rps10	17	27767369	27767451	104.539	51.3322	-1.0261	2.39e-05	0.0350343
Rps10	17	27767370	27767451	104.539	51.3322	-1.0261	2.39e-05	0.0350343
Mgst1	6	138104653	138105133	66.5196	32.7039	-1.02432	0.000216517	0.121857
Cox16	12	82571590	82573338	52.3016	25.7227	-1.02381	0.00056582	0.197242
7SK	5	140320884	140321204	58.7829	29.0788	-1.01543	0.000313669	0.14723
Trhr	15	44065008	44067458	78.9114	39.0408	-1.01525	0.000116007	0.0869682
Btbd9	17	30661658	30661922	201.395	99.6482	-1.01511	1.41e-06	0.00487255
Mgst1	6	138104653	138105126	66.0184	32.7039	-1.0134	0.000256222	0.133096
Gm4838	18	40885893	40886363	170.954	84.7937	-1.01158	3.18e-06	0.00830364
Ppt1	4	122526850	122527502	78.569	38.9842	-1.01107	0.000135246	0.094272
2310003F16Rik	2	121283728	121283779	65.7554	32.6473	-1.01015	0.000302701	0.144647
Serf2	2	121283728	121283779	65.7554	32.6473	-1.01015	0.000302701	0.144647
Taf15	11	83319920	83320245	115.888	57.5912	-1.00881	1.94e-05	0.0298558
Taf15	11	83319920	83320242	115.888	57.5912	-1.00881	1.94e-05	0.0298558
Nnat	2	157387519	157388253	1419.83	708.944	-1.00198	7.07e-09	6.86e-05
Gng7	10	80414457	80414491	66.6983	33.4049	-0.997591	0.000283252	0.138187
Gas5	1	162968588	162968668	81.5763	40.8817	-0.996695	0.000145637	0.0952529
Gas5	1	162968588	162968670	81.5763	40.8817	-0.996695	0.000145637	0.0952529
Gas5	1	162968588	162968666	81.5763	40.8817	-0.996695	0.000145637	0.0952529
Gas5	1	162968588	162968664	81.5763	40.8817	-0.996695	0.000145637	0.0952529
Gas5	1	162968588	162968665	81.5763	40.8817	-0.996695	0.000145637	0.0952529
AC154257.1	13	107911776	107911842	1471.12	738.064	-0.995096	3.51e-09	3.59e-05
Rpl13a	7	52381373	52381402	207.395	104.123	-0.994093	1.53e-06	0.00510781
Ctbp2	7	140183245	140183459	70.4898	35.4369	-0.99216	0.000282411	0.138187
Mgst1	6	138104653	138105080	64.073	32.2295	-0.991334	0.000383032	0.163217
Gm4924	10	81841338	81843982	69.8843	35.1678	-0.990712	0.000233415	0.127567
Samd14	11	94884774	94884929	70.4649	35.5502	-0.987046	0.000331044	0.150182
Rps19	7	25674760	25674825	96.9805	48.9816	-0.985456	7.38e-05	0.0635629
Rps19	7	25674760	25674823	96.9805	48.9816	-0.985456	7.38e-05	0.0635629
Rps4x	X	99380413	99380470	227.251	114.956	-0.983205	1.36e-06	0.00487255
Exosc9	3	36464140	36464567	125.332	63.7794	-0.974594	3.26e-05	0.0413463
Trh	6	92192055	92193119	126.181	64.2257	-0.974271	5.1e-05	0.0517048
Rpl36a	X	131121050	131121117	203.127	103.535	-0.97226	2.65e-06	0.00790151
Rpl36a	X	131121051	131121117	203.127	103.535	-0.97226	2.65e-06	0.00790151
Gm12611	11	60629915	60630163	69.924	35.7768	-0.966764	0.000387852	0.164036
Btg2	1	135971747	135974280	931.1	476.503	-0.96645	1.79e-08	0.000153303
Kcne1l	X	138739295	138740837	107.328	55.0281	-0.963782	4.75e-05	0.0499358
Kif5b	18	6225595	6225682	96.7026	49.6825	-0.960817	9.18e-05	0.0745234
Glra2	X	161566949	161568494	165.783	85.2681	-0.959218	8.95e-06	0.0173792
Gfap	11	102755801	102755853	75.1845	38.8143	-0.953848	0.000334416	0.151006
Rcn1	2	105227086	105228183	254.694	131.573	-0.9529	1.41e-06	0.00487255
Hmg1l1	7	49276095	49277375	184.993	95.733	-0.950386	1.34e-05	0.0237243
Ednrb	14	104222272	104222476	74.4599	38.6231	-0.947001	0.000356915	0.156154
Olfml2a	2	38815235	38819273	74.5393	38.6797	-0.946424	0.000357074	0.156154
Cyr61	3	145311497	145311841	69.4177	36.074	-0.944344	0.00032411	0.148875
Btbd9	17	30664247	30664610	232.903	121.413	-0.939804	4.91e-06	0.0112547
Egr2	10	67002493	67004936	404.408	210.915	-0.939148	6e-07	0.00278388
Egr2	10	67002493	67004929	404.408	210.915	-0.939148	6e-07	0.00278388
Rpl17-ps4	4	63556579	63557133	159.406	83.2645	-0.936932	2.39e-05	0.0350343
Gm14934	X	93680198	93680818	160.125	83.6609	-0.936576	2.44e-05	0.0351716
Kcnd3	3	105468375	105470507	90.3206	47.1973	-0.93635	0.000204991	0.11917
Mr1	1	156975008	156976455	94.4942	49.6825	-0.927488	0.000178075	0.109099
Gm11462	2	165785289	165785850	104.42	55.014	-0.924521	0.000130293	0.0929491
Nnat	2	157387278	157388258	1765.23	933.114	-0.919732	8.15e-08	0.000521609
Nnat	2	157387278	157388253	1764.75	933.114	-0.919339	8.25e-08	0.000522385
E130309F12Rik	4	49350518	49353131	126.072	66.6824	-0.918866	8.76e-05	0.0720597
Nnat	2	157387278	157388240	1763.31	933.114	-0.918158	8.56e-08	0.000536343
Rpl36a	X	131121050	131121555	207.579	109.872	-0.917832	7.95e-06	0.0157877
Zic1	9	91252896	91256604	293.368	155.314	-0.917528	3.57e-06	0.00891692
Gm10294	7	79793613	79794216	203.921	108.173	-0.91467	1.65e-05	0.0267762
Id3	4	135700889	135700992	96.38	51.1976	-0.912657	0.000160311	0.10076
Gng7	10	80415576	80415691	138.29	73.5077	-0.911727	4.88e-05	0.0500794
Gm10294	7	79793643	79794197	200.452	106.693	-0.909789	1.76e-05	0.0280108
Ccna2	3	36463788	36465204	155.47	82.7688	-0.909481	4.69e-05	0.0498035
Rps12-ps2	14	62085805	62086203	120.399	64.1192	-0.908997	0.000102394	0.0795887
Rpl22l1	3	28705659	28705780	176.11	94.0122	-0.905558	2e-05	0.0304764
Eif2s3y	Y	364631	365290	104.216	55.6796	-0.904357	0.000216812	0.121905
Fos	12	86816542	86816649	76.3804	40.8391	-0.90325	0.000462039	0.177532
Ly6a	15	74825308	74825909	245.875	132.118	-0.896097	6.35e-06	0.0134154
Gm6525	3	83978696	83979016	326.052	175.584	-0.892938	3.16e-06	0.00830364
Mdk	2	91770975	91771136	80.8965	43.6501	-0.890092	0.000521987	0.186768
Zfml	6	83933970	83934068	79.3134	42.9845	-0.883748	0.000514911	0.186467
Mmd	11	90112085	90112569	113.868	61.7261	-0.883417	0.000135286	0.094272
S100a16	3	90346287	90346351	114.707	62.1864	-0.883285	0.000206818	0.119266
9430008C03Rik	2	158182934	158186335	134.414	73.0474	-0.879777	7.6e-05	0.0645866
Drd2	9	49215006	49216282	205.385	111.628	-0.879633	1.44e-05	0.0250248
Fos	12	86816767	86818223	1026.09	558.387	-0.87782	3.05e-07	0.00165773
Adora2a	10	74788530	74789096	143.079	77.8832	-0.877424	5.98e-05	0.0576315
Gpr6	10	40789795	40791409	158.517	86.3655	-0.876116	4.9e-05	0.0501442
Eif2s3y	Y	364631	365037	100.246	54.6175	-0.876107	0.000389784	0.164172
5430403G16Rik	5	110103564	110106410	85.75	46.7583	-0.874914	0.000450812	0.174716
Gfap	11	102755692	102755853	252.808	137.988	-0.873501	1e-05	0.0187528
Exosc9	3	36464351	36464651	111.293	60.8199	-0.871745	0.000301139	0.144612
Fzd5	1	64777134	64783427	119.312	65.2166	-0.871432	0.000171387	0.106319
Doc2b	11	75582468	75585570	477.007	260.93	-0.870344	2.05e-06	0.00631879
Penk	4	4060678	4061654	2118.94	1165.45	-0.862454	4.63e-07	0.00229854
Glo1	17	30740965	30741047	90.1419	49.6825	-0.85946	0.000568909	0.197249
Gm10166	7	36903293	36903847	197.504	108.931	-0.858475	4.79e-05	0.0499358
Rpl36a	X	131122476	131122535	109.253	60.2675	-0.858222	0.000297736	0.14357
Slc1a3	15	8660339	8660409	108.891	60.0764	-0.858014	0.000279472	0.138187
7SK	15	93064794	93065131	175.738	97.0072	-0.857264	3.76e-05	0.0446053
7SK	2	6997140	6997460	175.738	97.0638	-0.856422	3.76e-05	0.0446053
Rpl17	18	75161320	75161454	131.63	72.7361	-0.855743	0.000213784	0.121288
Fos	12	86816767	86816957	156.225	86.4221	-0.85415	8.62e-05	0.0715413
Gm17305	11	69182728	69182910	246.903	136.607	-0.853906	2.14e-05	0.0320485
Rnpc3	3	113309254	113310217	179.594	99.6128	-0.850335	7.32e-05	0.0635629
Penk	4	4061259	4061654	1095.61	607.844	-0.849965	8.9e-07	0.00345605
Rps21	2	179992326	179992388	969.522	539.852	-0.84471	8.04e-07	0.00322836
Fam107a	14	9141999	9142293	512.827	285.804	-0.843448	4.23e-06	0.0101304
Gm5244	19	12921263	12921763	383.465	213.896	-0.842187	6.63e-06	0.0138192
Fam107a	14	9141999	9142291	512.346	285.804	-0.842093	4.39e-06	0.0103985
Rpl17-ps4	4	63556549	63557156	192.432	107.394	-0.841436	7.23e-05	0.0634105
Gap43	16	42340586	42340764	283.021	158.047	-0.840558	2.09e-05	0.0314161
Pbx1	1	170361445	170362300	207.539	116.004	-0.83921	4.78e-05	0.0499358
Doc2g	19	4003700	4004167	119.288	66.7888	-0.836768	0.000557862	0.195571
Nsa2	13	97903494	97903673	122.489	68.6293	-0.835751	0.000199639	0.117595
Eif1	11	100182631	100182663	211.603	118.723	-0.833766	7.28e-05	0.0634609
Fos	12	86814840	86815130	154.279	86.6274	-0.83265	0.000121071	0.0885984
Lair1	7	3959661	3961436	126.781	71.1924	-0.832546	0.000207135	0.119266
Kif5b	18	6225316	6225440	140.091	78.7259	-0.831455	0.000208503	0.119423
Fos	12	86816767	86817135	302.425	169.998	-0.831059	1.63e-05	0.0267762
Metap1d	2	71347798	71349617	109.437	61.6907	-0.826973	0.000392173	0.165059
AC117235.1	17	82237669	82237742	1677.7	951.017	-0.818941	6.96e-07	0.00302884
Glud1	14	35149682	35149762	165.882	94.0335	-0.818912	0.000131284	0.0929491
7SK	9	78023110	78023440	233.072	132.253	-0.817475	3.25e-05	0.0413463
Rcn1	2	105226448	105228183	261.151	148.191	-0.817427	2.53e-05	0.0353507
Kif5b	18	6211022	6211093	105.482	59.8852	-0.81672	0.000521586	0.186768
Pacrg	17	10595878	10596344	115.124	65.4078	-0.815652	0.000482286	0.181247
Grik2	10	48960385	48962842	281.279	160.348	-0.810799	3.14e-05	0.0406584
Rpl17-ps3	12	68611716	68612297	176.448	100.64	-0.810043	0.000159357	0.10057
Gm10166	7	36903274	36903877	230.511	131.58	-0.80889	7.78e-05	0.0660332
Rpl13a	7	52381292	52381402	1726.51	986.088	-0.808069	1.49e-06	0.00501697
Rpl13a	7	52381293	52381402	1726.01	986.088	-0.80765	1.49e-06	0.00501697
Npas4	19	4989642	4989971	152.582	87.201	-0.80717	0.000198566	0.117595
Rpl9	5	65780310	65780612	120.216	68.7072	-0.80709	0.000441693	0.171983
Samd14	11	94871193	94871890	118.613	67.8364	-0.806127	0.000513967	0.186467
Samd14	11	94871196	94871890	118.613	67.8364	-0.806127	0.000513967	0.186467
Doc2g	19	4003511	4003814	153.019	87.5837	-0.804977	0.00042755	0.170816
Gm12090	11	29452082	29452318	164.582	94.2034	-0.804955	0.000155818	0.0993916
Calb2	8	112666439	112667100	439.807	251.925	-0.803875	2.57e-05	0.0358035
Gm12895	4	122132453	122132678	341.829	195.883	-0.803278	1.44e-05	0.0250248
Gm12896	4	121870822	121871047	341.829	195.883	-0.803278	1.44e-05	0.0250248
Gng7	10	80411369	80414491	4939.09	2833.17	-0.80183	2.95e-06	0.00803293
Gng7	10	80411374	80414491	4939.09	2833.17	-0.80183	2.95e-06	0.00803293
mmu-mir-2144	15	86025648	86025717	3912.96	2246.68	-0.800466	1.68e-06	0.00554166
Rps21	2	179992935	179992990	190.829	109.681	-0.798971	0.000103866	0.080373
Zfp960	17	17224208	17226592	187.346	107.762	-0.797853	8.99e-05	0.0736219
Doc2g	19	4003325	4004648	314.743	181.2	-0.796591	7.1e-05	0.0627928
Zfp97	17	17281423	17283795	177.058	102.091	-0.79437	0.000121637	0.0889007
Penk	4	4065782	4065966	190.264	109.929	-0.791431	0.000136752	0.0945791
Kctd14	7	104606104	104608063	159.178	92.32	-0.785922	0.000215683	0.121505
Gm14567	X	36322994	36323170	130.335	75.731	-0.783265	0.000500261	0.18477
Mpeg1	19	12535523	12539774	723.497	420.556	-0.782691	7.74e-06	0.0156503
Gm14173	2	156236616	156236642	322.112	187.472	-0.780885	3.68e-05	0.0443617
Rpl9	5	65779603	65779680	727.011	424.11	-0.777538	9.32e-06	0.0178056
Gm11408	4	79649300	79649818	557.63	325.319	-0.777455	1.51e-05	0.0257218
Gng7	10	80413932	80414491	773.218	451.234	-0.776999	6.25e-06	0.0132875
Rpl22l1	3	28706109	28706274	318.454	186.169	-0.77447	4.46e-05	0.0488468
Aqp4	18	15558097	15558511	244.838	143.22	-0.773593	8.59e-05	0.0714114
AA474408	7	117201501	117204839	4487.23	2630.55	-0.770462	4.17e-06	0.0100885
AC129179.1	18	54858758	54858831	3363.82	1974.69	-0.768473	3.34e-06	0.0084551
Gfap	11	102754349	102754569	273.691	160.886	-0.766513	6.64e-05	0.060253
AC163282.1	12	81542358	81542434	4258.75	2503.84	-0.76629	4.71e-06	0.0110609
Id3	4	135700795	135701307	283.681	167.003	-0.764396	5.96e-05	0.0576233
Gas5	1	162968356	162968663	159.624	94.0901	-0.762564	0.00039472	0.165286
Gas5	1	162968356	162968666	159.624	94.0901	-0.762564	0.00039472	0.165286
Gas5	1	162968356	162968670	159.624	94.0901	-0.762564	0.00039472	0.165286
Npas4	19	4984355	4985096	224.293	132.21	-0.762548	0.000120782	0.0884977
Rps2-ps13	X	50251765	50252646	480.183	283.077	-0.762386	2.49e-05	0.0351716
Penk	4	4065153	4065292	241.756	142.654	-0.761034	0.000151864	0.0977841
AC133958.1	14	51085853	51085961	649.191	383.228	-0.760442	8.8e-06	0.0172533
Aqp4	18	15547903	15552238	2138.98	1263.02	-0.760043	4.76e-06	0.0110829
Rpl13a	7	52382579	52382644	434.477	257.319	-0.755719	3.29e-05	0.0413463
Adora2a	10	74795772	74797533	344.995	204.557	-0.754073	4.63e-05	0.0498009
Rnpc3	3	113307985	113310217	255.215	151.745	-0.750063	0.000177831	0.109099
Sik1	17	31981193	31983588	314.936	187.642	-0.747074	0.000105473	0.0810529
Rpl9	5	65781627	65781722	450	268.251	-0.746339	4.15e-05	0.0471608
Wwtr1	3	57259704	57263032	365.133	217.698	-0.746094	6.75e-05	0.060893
Klhl13	X	22796397	22797978	395.455	236.064	-0.744333	6.28e-05	0.058187
Klhl13	X	22796411	22797978	395.455	236.064	-0.744333	6.28e-05	0.058187
Klhl13	X	22796412	22797978	395.455	236.064	-0.744333	6.28e-05	0.058187
Fos	12	86816767	86817013	191.797	114.609	-0.742863	0.00031155	0.146514
Vcan	13	89827890	89833106	176.949	105.851	-0.741304	0.000423561	0.169987
Dusp1	17	26644902	26645419	435.911	260.93	-0.740369	4.71e-05	0.0499236
Rps24	14	25315034	25315368	441.539	264.322	-0.740244	4.64e-05	0.0498009
AC158656.1	6	44743066	44743175	7947.62	4761.27	-0.739175	2.4e-05	0.0350348
Penk	4	4065153	4065624	250.62	150.166	-0.738939	0.000205266	0.11921
AC163343.1	13	54285417	54285502	1436.43	861.041	-0.738333	6.01e-06	0.0129167
Gm13875	2	103679111	103679392	397.589	238.373	-0.738061	5.56e-05	0.0547869
Rps10-ps1	3	95426658	95426720	211.96	127.113	-0.737688	0.000262815	0.133354
Rpl9	5	65779646	65779680	552.687	331.535	-0.737301	3.65e-05	0.0440767
A730017C20Rik	18	59235212	59236616	538.231	322.989	-0.736741	2.79e-05	0.0379136
A730017C20Rik	18	59235212	59236611	538.231	322.989	-0.736741	2.79e-05	0.0379136
A730017C20Rik	18	59235212	59236612	538.231	322.989	-0.736741	2.79e-05	0.0379136
Rnpc3	3	113307985	113311329	276.952	166.239	-0.736379	0.000192533	0.115263
Dusp1	17	26644902	26645464	436.913	262.467	-0.735213	5.24e-05	0.0529003
Gm4149	13	75782612	75782674	549.099	330.105	-0.734143	3.52e-05	0.0434766
Fos	12	86815861	86816136	176.477	106.24	-0.732159	0.000406385	0.168245
Rpl9	5	65781645	65781722	423.871	255.351	-0.731144	6.43e-05	0.0590721
Id4	13	48358321	48359405	564.131	340.329	-0.729102	3.35e-05	0.0419122
Fos	12	86815885	86816136	173.529	104.703	-0.728873	0.000466121	0.178278
Gm8662	X	154686729	154687302	1169.69	706.02	-0.728341	1.74e-05	0.0276496
Glo1	17	30736984	30737124	234.948	141.875	-0.727718	0.000245801	0.131009
Nr4a1	15	101103149	101103351	362.776	219.149	-0.727163	0.000121883	0.0889692
Zic1	9	91258874	91260606	244.034	147.483	-0.726536	0.000311027	0.146495
mmu-mir-2135-4	14	105115139	105115245	9878.01	5971.83	-0.726046	4.77e-05	0.0499358
Tgfb2	1	188447065	188449485	188.601	114.142	-0.724515	0.000472454	0.179404
Shank1	7	51571403	51571511	428.809	259.713	-0.723421	6.8e-05	0.060893
Chd3	11	69177122	69177246	229.489	138.993	-0.723406	0.000324329	0.148875
Chd3	11	69182638	69182908	297.418	180.427	-0.721072	0.000178237	0.109099
Gm11619	11	101214623	101214859	187.365	113.681	-0.72086	0.000536332	0.190033
Gm13120	4	143886595	143888040	240.595	146.031	-0.720329	0.000329518	0.150169
Muc6	7	148822182	148825768	217.295	131.991	-0.719218	0.000380215	0.162373
Muc6	7	148822182	148825773	217.295	131.991	-0.719218	0.000380215	0.162373
Fos	12	86815641	86816136	189.693	115.345	-0.71771	0.000417288	0.169987
Gm11407	4	79648235	79649292	9850.75	6000.1	-0.715247	9.2e-05	0.0745234
Wwtr1	3	57259571	57263032	374.92	228.396	-0.715041	0.000117305	0.087039
Samd14	11	94885892	94887401	611.698	373.019	-0.713573	5.4e-05	0.0540476
Chd3	11	69182638	69182928	297.418	181.376	-0.713505	0.000208319	0.119423
mmu-mir-2143-2	12	100883323	100883403	5395	3292.05	-0.712635	2.42e-05	0.0351716
Dusp1	17	26642535	26643595	785.381	479.683	-0.711313	3.2e-05	0.0410981
Dusp1	17	26642536	26643595	785.381	479.683	-0.711313	3.2e-05	0.0410981
Rpl9	5	65781088	65781722	457.92	279.729	-0.711069	8.76e-05	0.0720597
Gm4997	X	151585495	151585854	732.991	448.112	-0.709936	4e-05	0.0466577
Gm4997	X	151585495	151585797	732.991	448.112	-0.709936	4e-05	0.0466577
Rpl39	X	34622515	34622744	763.338	466.932	-0.70911	3.72e-05	0.0446053
Gcnt1	19	17400633	17404978	208.839	127.842	-0.708029	0.000554911	0.195292
Adcy5	16	35269042	35269169	213.529	130.738	-0.707754	0.000413884	0.169987
Gm10069	6	128422755	128423967	221.573	135.715	-0.7072	0.000480572	0.181078
Rpl13a	7	52380928	52381402	2171.36	1330.08	-0.707082	2.18e-05	0.0323159
Rpl13a	7	52380930	52381402	2171.36	1330.08	-0.707082	2.18e-05	0.0323159
Gm10237	16	35920553	35920885	638.79	391.342	-0.70691	4.96e-05	0.0505404
Gfap	11	102748650	102750035	1857.59	1138.16	-0.706732	1.89e-05	0.0294252
AC154257.2	13	107911943	107912046	3676.11	2254.69	-0.705249	2.15e-05	0.0321664
mmu-mir-2135-5	15	86025489	86025590	8681.27	5327.13	-0.704547	5.76e-05	0.0561806
Kcnj16	11	110885723	110889282	813.843	499.833	-0.703303	2.68e-05	0.0371173
Shank1	7	51588913	51588988	229.394	140.891	-0.703251	0.000441101	0.171868
Atp1a2	1	174204674	174204860	1196.4	735.106	-0.702676	4.3e-05	0.0480843
Rps24	14	25310972	25311037	237.176	145.755	-0.702412	0.000283134	0.138187
Shank1	7	51599028	51599108	246.198	151.306	-0.702348	0.000376208	0.161499
Epb4.1l2	10	25221630	25221944	252.272	155.045	-0.702299	0.000401713	0.166599
Adcy5	16	35270924	35271082	334.93	206.263	-0.699373	0.000236766	0.128175
Gm10069	6	128422755	128425635	222.074	136.777	-0.699214	0.000543188	0.192346
Nr4a3	4	48095977	48099317	606.8	374.336	-0.696887	0.000136953	0.0945791
Nr4a3	4	48095977	48099319	606.8	374.336	-0.696887	0.000136953	0.0945791
Gm12732	11	77453356	77453535	439.117	270.907	-0.696809	0.000118491	0.0870551
Gm15531	6	97840282	97840533	252.079	155.568	-0.696326	0.000320003	0.147821
AC125254.1	9	123371050	123371137	19469.2	12017.3	-0.696083	0.000324697	0.148927
Gm13862	6	34760631	34760827	441.4	273.002	-0.693173	0.000107121	0.0815662
Rpl35a	16	33058765	33058909	694.297	430.723	-0.688793	6.81e-05	0.060893
Rps2-ps13	X	50251765	50252139	429.752	266.63	-0.688666	0.000154566	0.0990483
AC148014.1	19	40194205	40194288	950.212	589.561	-0.688608	2.78e-05	0.0379136
Shank1	7	51588662	51588775	370.131	229.706	-0.688244	0.000198949	0.117595
Bmpr1b	3	141501066	141503704	263.344	163.442	-0.688173	0.000382059	0.163041
Tmem90a	12	86018228	86019825	350.364	217.464	-0.688078	0.000183818	0.110893
Hmgn5	X	106199873	106201410	248.848	154.62	-0.686542	0.000403018	0.16697
AC123039.1	8	15519891	15520003	15993.1	9948.71	-0.684873	0.000281198	0.138187
mmu-mir-2135-3	2	20821605	20821714	13633	8483.73	-0.68433	0.000203615	0.118938
Gm14541	X	34379132	34379288	381.838	237.764	-0.683431	0.000204221	0.118938
Nr4a1	15	101104427	101105223	1063.15	662.121	-0.683174	6.32e-05	0.0583489
Rps28	17	33960142	33960275	696.084	433.895	-0.681915	8.4e-05	0.0704977
Ptprz1	6	23001972	23002916	298.991	186.403	-0.681674	0.000445654	0.173294
1700016P03Rik	11	74990495	74991135	240.074	149.699	-0.681418	0.000450334	0.174668
Dbi	1	122009977	122010110	420.715	262.523	-0.680398	0.000167592	0.104971
mmu-mir-2135-3	16	57391345	57391454	13569.6	8474.77	-0.67913	0.000223844	0.124418
mmu-mir-2135-3	6	145881295	145881404	13569.6	8474.77	-0.67913	0.000223844	0.124418
Rps19	7	25673926	25674821	242.828	151.759	-0.678152	0.000563986	0.197058
Mrpl33	5	31924750	31925017	287.269	179.741	-0.676486	0.000414817	0.169987
Mrpl33	5	31924750	31925015	287.269	179.741	-0.676486	0.000414817	0.169987
AL928940.1	2	5300102	5300175	5104.07	3194.2	-0.676193	5.21e-05	0.0526758
AC127330.1	6	109455278	109455386	8850.47	5541.44	-0.675494	0.000113092	0.085002
Atp5k	5	108862263	108862356	338.707	212.197	-0.674636	0.000310588	0.146495
Atp5k	5	108862265	108862356	338.707	212.197	-0.674636	0.000310588	0.146495
Nnat	2	157387278	157387591	480.178	301.267	-0.672526	0.000210309	0.119994
Ednrb	14	104213842	104216417	821.719	515.92	-0.671496	9.03e-05	0.073739
Ednrb	14	104213843	104216417	821.719	515.92	-0.671496	9.03e-05	0.073739
C1d	11	17166534	17169179	485.285	305.154	-0.669293	0.000201498	0.118082
Drd1a	13	54146555	54149982	563.789	354.553	-0.669153	0.000151485	0.0977841
Rpl9	5	65779604	65779918	1656.1	1041.89	-0.668577	6.58e-05	0.0599881
Bmpr1b	3	141500100	141503704	361.704	227.809	-0.666987	0.000330495	0.150169
Rpl23	11	97639370	97639478	1045.74	658.808	-0.666599	7.24e-05	0.0634105
Gm15067	X	140702592	140702747	354.186	223.348	-0.665212	0.00033224	0.150608
Mlc1	15	88808229	88808445	363.888	229.586	-0.664459	0.000313526	0.14723
Mlc1	15	88808229	88808427	363.386	229.586	-0.662471	0.000326987	0.149623
Sepw1	7	16505654	16505707	459.404	290.292	-0.662257	0.000233344	0.127567
Id3	4	135699412	135700093	271.483	171.761	-0.660459	0.000488164	0.182984
AC124346.1	12	79452057	79452144	15815.8	10007.2	-0.660339	0.000432531	0.171159
Gpr34	X	13216268	13217982	331.089	209.52	-0.660131	0.000386227	0.163979
Gpr34	X	13216268	13217984	331.089	209.52	-0.660131	0.000386227	0.163979
Rps21	2	179992326	179992556	1455.19	921.324	-0.659425	6.89e-05	0.0614706
Gm17305	11	69177521	69177642	379.838	240.504	-0.659323	0.000360068	0.157109
Rpl35a-ps5	5	33418687	33419019	404.894	256.371	-0.659314	0.00029498	0.142595
Rps24	14	25314997	25315368	1078.02	682.867	-0.658709	8.46e-05	0.0707429
Gm13194	2	4863220	4863530	281.036	178.07	-0.658313	0.000564277	0.197058
Rps21	2	179992326	179992699	1456.17	922.861	-0.657995	7.24e-05	0.0634105
Rpl37a	1	72760076	72760383	873.831	554.288	-0.656718	0.00012755	0.0922958
Gm13532	2	57481400	57481639	1096.44	695.533	-0.656638	8.72e-05	0.072052
Gm13827	5	115503478	115503849	1071.55	680.162	-0.655755	8.73e-05	0.072052
Gm13827	5	115503430	115503855	1071.55	680.162	-0.655755	8.73e-05	0.072052
Cst3	2	148698584	148698666	5827.82	3699.21	-0.655741	0.000139375	0.0951494
Rpl23	11	97639352	97639478	1061.81	674.951	-0.653668	9.64e-05	0.0765997
CT030226.1	16	57391659	57391739	8465.5	5386.48	-0.652254	0.000179588	0.109654
Rps27a	11	29445899	29446029	1161.18	739.424	-0.651112	9.48e-05	0.0758549
9330132A10Rik	18	89465578	89466621	414.725	264.265	-0.650169	0.000346419	0.153841
Gm13815	2	92401426	92401837	487.27	310.917	-0.648189	0.000293136	0.141939
Hopx	5	77516011	77516841	507.621	324.193	-0.646902	0.000204389	0.118938
Hopx	5	77516013	77516841	507.621	324.193	-0.646902	0.000204389	0.118938
Gm15779	6	148952437	148952848	436.06	278.518	-0.646755	0.000384485	0.163716
AC166074.1	13	44965125	44965233	11145.6	7131.82	-0.644138	0.000322384	0.14845
AL662902.1	11	33654861	33654968	10274.2	6579.75	-0.642924	0.000290537	0.141032
Tmem44	16	30511941	30514908	1216.31	779.188	-0.642463	0.000123623	0.089789
Gm14251	2	156148138	156148416	885.786	567.564	-0.642176	0.00016035	0.10076
Orc5	5	22034161	22034513	537.745	344.881	-0.640822	0.000245215	0.131009
Pla2g4e	2	119992148	119993786	501.998	322.189	-0.639774	0.000433581	0.171159
Npas4	19	4985755	4987184	683.627	438.766	-0.639758	0.000220556	0.123178
Gm15421	5	22034139	22034537	537.745	345.356	-0.638839	0.0002564	0.133096
Dbi	1	122009857	122010110	701.369	450.491	-0.638675	0.000200466	0.117595
Dbi	1	122009867	122010110	701.369	450.491	-0.638675	0.000200466	0.117595
Rps27a	11	29445846	29446029	1600.49	1029.05	-0.6372	0.000118066	0.087039
Coq2	5	101083742	101084490	830.656	534.266	-0.636695	0.000203896	0.118938
Rpl36	17	56753547	56753666	633.147	407.578	-0.635466	0.000251005	0.131841
Dbi	1	122009914	122010110	676.943	436.529	-0.632957	0.000228774	0.126434
Rps8	4	116826432	116826592	884.854	571.394	-0.630952	0.000181616	0.110661
Rps8	4	116826439	116826592	884.854	571.394	-0.630952	0.000181616	0.110661
Rps23	13	91064266	91064329	604.552	390.542	-0.630388	0.000285405	0.139121
Gm15450	3	37614071	37614100	588.329	380.071	-0.630357	0.000299506	0.144252
Gm14410	2	176979554	176980201	481.24	311.469	-0.627666	0.00031026	0.146495
Chd3	11	69177475	69177645	433.663	280.855	-0.626751	0.000555867	0.195292
Cst3	2	148698553	148698666	7023.26	4561.31	-0.622693	0.000353925	0.155947
Gm10186	8	3583792	3583821	592.741	385.154	-0.621966	0.000359692	0.157063
Cst3	2	148698208	148698666	7048.92	4580.6	-0.621866	0.000359426	0.157063
Unc13c	9	73778404	73781374	569.779	370.314	-0.621654	0.000347984	0.153912
AL772285.1	4	45359321	45359402	1223.9	795.782	-0.621038	0.00012614	0.0913892
Rpl23	11	97638841	97639478	1135.94	739.07	-0.62011	0.000203087	0.118774
Junb	8	87500811	87502617	2702.51	1760.44	-0.618368	0.000218675	0.122716
Fgf1	18	38999831	39001775	881.643	574.502	-0.617882	0.000195827	0.116995
2610008E11Rik	10	78527119	78530796	652.233	425.023	-0.617847	0.000337702	0.151461
Ccm2	11	6496084	6496747	447.236	291.722	-0.616439	0.000481525	0.181078
Ccm2	11	6496084	6496737	447.236	291.722	-0.616439	0.000481525	0.181078
Ccm2	11	6496084	6496745	447.236	291.722	-0.616439	0.000481525	0.181078
Rps25	9	44216071	44216166	511.076	333.843	-0.614366	0.000453013	0.175336
Gm6710	2	175877689	175878788	499.488	326.72	-0.612393	0.000407982	0.168733
Rps27	3	90016856	90016966	552.499	361.414	-0.61232	0.000397443	0.165956
Cox6c	15	35861735	35861852	1232.12	807.806	-0.609058	0.000269081	0.135824
Cox6c	15	35861731	35861852	1232.12	807.806	-0.609058	0.000269081	0.135824
Cox6c	15	35861738	35861852	1232.12	807.806	-0.609058	0.000269081	0.135824
Rpl9	5	65779606	65781722	3688.69	2419.35	-0.608492	0.000297175	0.143418
Gm6023	X	33753519	33754124	1605.74	1053.63	-0.607876	0.00022179	0.12363
D4Wsu53e	4	134481361	134482065	1673.74	1098.8	-0.60715	0.000356009	0.156154
Rpl9	5	65779685	65780390	1070.46	702.77	-0.607104	0.000309048	0.146495
Zcchc12	X	33737316	33739145	959.81	630.289	-0.606735	0.000414127	0.169987
Zcchc12	X	33737316	33739153	959.81	630.289	-0.606735	0.000414127	0.169987
Zcchc12	X	33737316	33739152	959.81	630.289	-0.606735	0.000414127	0.169987
Gm2026	2	175975433	175976767	560.916	369.039	-0.60401	0.000418092	0.169987
Rpl35a	16	33057476	33060261	935.592	615.661	-0.603744	0.000367267	0.159296
AC101812.1	19	51217118	51217225	5964.45	3928.55	-0.602394	0.000307757	0.146223
Gm14308	2	176408903	176410074	553.596	364.713	-0.602071	0.00042397	0.169987
Synpr	14	14446238	14447973	2042.16	1347.63	-0.599669	0.000389179	0.164036
Synpr	14	14446238	14447983	2042.16	1347.63	-0.599669	0.000389179	0.164036
Gm4724	2	175249394	175250324	549.184	362.759	-0.598278	0.000466833	0.178316
Gm14434	2	176277717	176278888	555.541	368.034	-0.594055	0.000509141	0.186467
Gm14231	2	156615548	156616139	1127.33	747.46	-0.59284	0.000401839	0.166599
Rps4x	X	99380282	99380470	838.82	556.915	-0.590903	0.000514716	0.186467
AC132374.1	10	104675325	104675432	2352.8	1562.56	-0.590462	0.000243156	0.130063
Rps24	14	25312605	25312770	1238.66	823.106	-0.589632	0.000378914	0.162055
Rps4x	X	99380280	99380470	838.82	557.446	-0.589528	0.000547063	0.193248
Rps24	14	25312605	25312715	1228.84	817.187	-0.588554	0.000387413	0.164004
Rpl9	5	65779801	65779918	914.888	609.324	-0.586386	0.000495138	0.183571
Rpl9	5	65779801	65780153	938.47	625.127	-0.586162	0.000515269	0.186467
Gm12643	4	90704591	90704964	1352.59	902.392	-0.583899	0.000466507	0.178308
Rps19-ps1	14	53833387	53833842	2362.69	1579.95	-0.580548	0.000434352	0.171159
Rps19-ps2	14	53522450	53522905	2362.69	1579.95	-0.580548	0.000434352	0.171159
Rpl11	4	135607086	135607217	1051.24	703.279	-0.579925	0.000515317	0.186467
Gm6450	5	93433220	93433523	1118.5	748.692	-0.579115	0.000519098	0.186599
Rpl11	4	135606548	135607217	1056.19	707.188	-0.578711	0.000530485	0.188306
Gm14072	2	139898733	139899222	1564.63	1049.02	-0.576774	0.000457997	0.176679
Kif5b	18	6201000	6203705	2206.46	1484.99	-0.571281	0.000546855	0.193248
Rpl35	2	38857100	38857285	1539.66	1038	-0.568808	0.000546021	0.193114
Gm15662	10	104675190	104675348	981.273	662.672	-0.56636	0.000418782	0.169987
AC133083.1	12	100883608	100883716	1541.51	1047.49	-0.557407	0.000479736	0.181006
Atp1a1	3	101396301	101396504	867.226	1261.88	0.541097	0.000558675	0.195571
Atp1a1	3	101393690	101393888	1195.31	1750.48	0.550362	0.00042955	0.171036
Nefh	11	4839348	4840687	994.474	1458.88	0.552852	0.000511848	0.186467
App	16	85173747	85173948	1058.45	1556.97	0.556781	0.000517668	0.186599
App	16	85173747	85173950	1058.93	1558.92	0.557934	0.00049794	0.184043
App	16	85173747	85173952	1058.93	1559.39	0.558373	0.000492799	0.183571
Vamp1	6	125170068	125172324	2688.1	3962.73	0.559907	0.000500542	0.18477
Kcnc3	7	51857239	51860124	1562.38	2305.85	0.561557	0.00035674	0.156154
Kcnc3	7	51857239	51860120	1562.38	2305.85	0.561557	0.00035674	0.156154
Thy1	9	43854697	43855035	4090.3	6053.58	0.565581	0.000516022	0.186467
Mrpl48	7	107756405	107756811	978.807	1448.73	0.565691	0.00051243	0.186467
Atp1a3	7	25790774	25790926	733.021	1085.91	0.566974	0.000431803	0.171159
Rab6	7	107756204	107756807	1349.04	2000.19	0.568209	0.000436126	0.171159
Grin1	2	25174149	25174615	1194.26	1771.24	0.568646	0.000319538	0.147821
Atp1a3	7	25790774	25790914	719.224	1066.75	0.568705	0.000411133	0.169728
Nptxr	15	79634405	79635196	1077.63	1598.41	0.568775	0.000369004	0.159693
Atp2a2	5	122909457	122909659	623.773	926.437	0.570673	0.00046403	0.177828
Rab6	7	107756100	107756807	1360.83	2021.55	0.570979	0.000401536	0.166599
Atp1a3	7	25790774	25790956	741.383	1101.94	0.571751	0.000382734	0.163209
Slc22a17	14	55531079	55531570	1809.7	2689.99	0.571854	0.000319848	0.147821
Hspa5	2	34627615	34627966	567.665	843.839	0.571929	0.000368053	0.159399
Hspa5	2	34627749	34627966	412.11	612.957	0.572757	0.000494772	0.183571
Hspa5	2	34627749	34627973	412.11	612.957	0.572757	0.000494772	0.183571
Atp1a3	7	25790774	25790976	741.383	1103	0.57314	0.00037162	0.160705
Grin1	2	25174149	25174640	1210.42	1801.17	0.57343	0.000280274	0.138187
Grin1	2	25174149	25174707	1227.16	1826.42	0.573693	0.000277131	0.137856
Pcdh1	18	38362398	38362817	428.472	637.922	0.57418	0.00051275	0.186467
Grin1	2	25174149	25174683	1226.68	1826.42	0.574259	0.000276448	0.137634
Grin1	2	25174149	25174646	1219.34	1815.84	0.574532	0.000274245	0.136771
Sqstm1	11	50024055	50024293	544.305	811.615	0.57638	0.000512488	0.186467
Sqstm1	11	50024055	50024329	545.769	815.219	0.578897	0.000475531	0.180002
Dnm1	2	32167747	32167862	441.821	661.209	0.581643	0.000479779	0.181006
Atp1a1	3	101380842	101381483	558.846	836.481	0.581883	0.000385535	0.163979
Cx3cl1	8	97295909	97296234	487.413	729.781	0.582318	0.000483907	0.18157
Cx3cl1	8	97296125	97296234	460.382	689.813	0.583375	0.000481055	0.181078
Dync1h1	12	111897300	111897474	398.482	597.55	0.584543	0.000463175	0.177618
Dync1h1	12	111897302	111897474	398.482	597.55	0.584543	0.000463175	0.177618
mmu-mir-689-1	1	169270532	169270640	1473.63	2211.14	0.585415	0.000423034	0.169987
Syn1	X	20497539	20498130	1113.33	1672.54	0.587158	0.000242621	0.130029
Hsp90ab1	17	45710116	45710202	506.028	760.411	0.58756	0.000439909	0.171748
Hsp90ab1	17	45710116	45710220	508.996	764.963	0.587736	0.000438106	0.171366
Hsp90ab1	17	45710116	45710204	506.028	760.885	0.58846	0.000430762	0.171159
Atp1a1	3	101394370	101394638	1487.81	2239.39	0.589918	0.00015036	0.0976422
Dnm1	2	32167762	32167862	422.933	636.852	0.590529	0.000422001	0.169987
Pisd-ps1	11	3028932	3029399	342.414	515.66	0.590677	0.000364535	0.158389
Syn1	X	20497539	20498044	1076.41	1623.69	0.593046	0.00021285	0.121198
Lingo1	9	56482882	56483435	455.786	688.545	0.595194	0.000399766	0.166213
Atp2a2	5	122951577	122952183	623.495	943.09	0.597018	0.000226539	0.125318
Aak1	6	86906253	86906566	526.663	797.108	0.597895	0.000321683	0.148245
Cx3cl1	8	97301928	97302048	521.993	791.38	0.60034	0.000271846	0.136611
Hcn1	13	118764059	118765609	462.039	700.773	0.600932	0.000372374	0.160912
Hspa5	2	34628101	34628310	475.582	722.461	0.603224	0.000239755	0.129193
Got2	8	98401613	98401769	345.119	524.537	0.603952	0.00048408	0.18157
Nrxn2	19	6490534	6490915	423.867	645.384	0.606548	0.000347561	0.153841
Kcnc3	7	51850531	51851638	799.198	1217.83	0.607685	0.000140151	0.0951494
Hspa5	2	34628079	34628310	491.785	749.968	0.6088	0.000200199	0.117595
D430041D05Rik	2	104095113	104095691	346.742	529.041	0.609518	0.000342322	0.152566
Sgpp2	1	78413450	78416861	411.073	627.251	0.60965	0.000308099	0.146266
D430041D05Rik	2	104095113	104095727	371.788	567.572	0.610322	0.000303681	0.144759
Hspa5	2	34628079	34628230	365.833	558.495	0.610359	0.000282094	0.138187
D430041D05Rik	2	104095280	104095727	304.167	464.433	0.610608	0.000364864	0.158389
Sez6l	5	112904049	112904606	411.549	628.937	0.611851	0.000247434	0.131485
Fkbp1a	2	151368330	151368480	296.207	453.465	0.614387	0.000559986	0.195794
Rtn4rl2	2	84720545	84721026	377.441	578.298	0.615564	0.000272975	0.136611
Fmnl1	11	103059797	103060215	262.897	403.039	0.616421	0.000530297	0.188306
Fmnl1	11	103059797	103060214	262.897	403.039	0.616421	0.000530297	0.188306
Ina	19	47089188	47090309	1413.34	2171.06	0.619285	0.000100538	0.0792471
Sorl1	9	41787413	41787577	216.491	333.199	0.622076	0.000568196	0.197249
2310044H10Rik	7	51745307	51746340	1484.51	2286.63	0.623231	9.87e-05	0.0781072
2310044H10Rik	7	51745308	51746340	1484.51	2286.63	0.623231	9.87e-05	0.0781072
Dlg3	X	97963061	97963767	225.037	347.388	0.626386	0.000503826	0.185015
Dlg3	X	97963062	97963767	225.037	347.388	0.626386	0.000503826	0.185015
Ypel3	7	133920489	133920717	262.515	405.588	0.627614	0.000459063	0.176855
6330527O06Rik	2	135883835	135884112	222.695	344.117	0.627833	0.000473486	0.179679
2310044H10Rik	7	51745481	51746340	1464.8	2265.26	0.628975	8.56e-05	0.0714087
Kcnc1	7	53682716	53683649	995.437	1540.6	0.630088	7.5e-05	0.0642633
Sez6l2	7	134096288	134096587	271.681	420.507	0.630214	0.000311095	0.146495
Ypel3	7	133920492	133920617	256.098	397.488	0.634213	0.000422484	0.169987
Mrpl48	7	107756072	107756508	595.247	927.796	0.640318	0.00011458	0.0860095
Atp1a1	3	101380855	101380933	504.465	786.424	0.640553	0.00010106	0.0795512
Sez6l2	7	134106779	134106975	372.24	580.606	0.641329	0.000144772	0.0952529
Atp1a1	3	101380842	101380933	504.465	786.955	0.641527	9.88e-05	0.0781264
Fkbp1a	2	151368351	151368480	238.074	372.041	0.644053	0.000464975	0.178073
Ypel3	7	133920469	133920617	258.585	404.108	0.644105	0.000325545	0.149198
Sez6l2	7	134105251	134105451	473.692	740.381	0.644319	9.41e-05	0.075375
D630045J12Rik	6	38144384	38147089	431.608	675.809	0.646893	9.57e-05	0.0761908
Wdr82	9	106073260	106073710	180.859	283.34	0.647664	0.000535352	0.189802
Ppme1	7	107503778	107503871	180.299	282.525	0.647992	0.000522784	0.186939
Nptx2	5	145314269	145314513	194.313	305.183	0.651289	0.000356135	0.156154
Cltc	11	86532688	86532868	250.446	393.573	0.652133	0.000220105	0.123044
Celsr2	3	108198861	108199411	199.881	314.677	0.654729	0.000333798	0.150845
Tmem108	9	103401132	103402538	182.462	287.864	0.657789	0.000347257	0.153841
D630045J12Rik	6	38144384	38146593	362.726	572.911	0.659428	9.06e-05	0.0739234
Cadm3	1	175297544	175297826	158.081	250.82	0.665989	0.000548501	0.193521
Cadm3	1	175297544	175297816	158.081	250.82	0.665989	0.000548501	0.193521
Tbr1	2	61649640	61650588	649.171	1030.59	0.666805	4.48e-05	0.0488468
Spock1	13	58008763	58008948	213.484	339.055	0.66739	0.000242868	0.130029
Sorl1	9	41832379	41832552	148.731	236.652	0.670064	0.000340036	0.151779
Hapln4	8	72610707	72611030	443.578	706.522	0.671547	6.16e-05	0.0577524
Sez6l2	7	134096288	134096482	197.023	314.04	0.672585	0.000241396	0.129718
Nos1ap	1	172254042	172254486	169.932	270.935	0.672992	0.000364904	0.158389
Cadm3	1	175297544	175297764	151.704	242.076	0.6742	0.000518546	0.186599
Scn2b	9	44933025	44933191	182.328	291.241	0.675675	0.00038834	0.164036
Pou3f1	4	124334889	124336203	385.431	616.213	0.676959	6.82e-05	0.060893
Fkbp1a	2	151368357	151368480	215.395	344.478	0.677428	0.000278567	0.138187
Nrxn2	19	6481110	6481496	268.148	429.364	0.679172	0.000131644	0.0929491
Ubqln1	13	58316645	58316997	152.706	244.922	0.681563	0.000434773	0.171159
Sez6l2	7	134102561	134102965	318.32	510.95	0.682704	6.91e-05	0.0615244
Dync1h1	12	111878356	111878496	235.201	378.166	0.68513	0.000107583	0.0818115
Chgb	2	132607014	132607518	202.72	326.069	0.685689	0.000225702	0.124973
Rasgrp1	2	117168411	117168737	218.541	352.061	0.687921	0.000172048	0.106615
Ngef	1	89405820	89405962	261.498	421.264	0.687925	0.000117922	0.087039
Sorl1	9	41804254	41804403	148.136	238.826	0.689041	0.00031979	0.147821
Rtn4rl2	2	84712081	84712852	384.691	620.872	0.690596	4.13e-05	0.0471608
Hs3st2	7	128535810	128536728	390.597	630.876	0.691677	4.81e-05	0.0499358
Nos1ap	1	172519391	172519992	134.176	216.841	0.692517	0.000515893	0.186467
Nos1ap	1	172519391	172519980	134.176	216.841	0.692517	0.000515893	0.186467
Tmem215	4	40420894	40424201	197.549	319.393	0.693122	0.000156061	0.0993916
Lrp11	10	7309925	7310411	356.319	576.45	0.694024	5.12e-05	0.0518933
Rasgrp1	2	117168411	117168661	212.665	344.131	0.694374	0.00015551	0.0993916
Enc1	13	98011060	98011484	704.034	1141.37	0.697056	1.26e-05	0.0225346
Dnm1	2	32167647	32167862	583.466	946.155	0.69743	1.68e-05	0.0267762
Sez6l2	7	134102561	134102729	312.405	507.403	0.699716	4.8e-05	0.0499358
Crmp1	5	37633319	37633764	124.166	201.881	0.701234	0.000421992	0.169987
Rtn4rl2	2	84712103	84712852	371.416	604.92	0.703709	3.14e-05	0.0406584
Celsr2	3	108198861	108199035	154.384	251.868	0.706147	0.000199924	0.117595
Vapa	17	65962560	65962895	262.327	428.054	0.706429	6.32e-05	0.0583489
Tmem151a	19	5082902	5083101	432.789	706.763	0.707561	2.9e-05	0.0387914
Fmnl1	11	103056573	103056807	227.682	371.9	0.707894	7.55e-05	0.0642633
6330527O06Rik	2	135883988	135884112	118.896	194.319	0.708733	0.000373872	0.16132
Ppp3r1	11	17059266	17059545	685.136	1120.34	0.709471	1.61e-05	0.0267762
Rnf187	11	58751897	58752418	875.047	1433.39	0.712001	9.16e-06	0.0176111
Ckmt1	2	121184418	121184737	528.822	866.523	0.712456	1.68e-05	0.0267762
Nrxn3	12	90032948	90033559	165.038	271.07	0.715861	0.000150199	0.0976422
Cnksr2	X	154480709	154481226	218.338	358.759	0.716455	8.02e-05	0.0674831
Ckmt1	2	121184481	121184737	434.576	714.424	0.717172	2.05e-05	0.0311425
Ckmt1	2	121184532	121184737	360.3	592.713	0.718138	2.82e-05	0.0382187
Hspa5	2	34628720	34628827	168.046	276.663	0.719277	0.000102474	0.0795887
Nefm	14	68740878	68741002	231.523	381.253	0.719592	6.47e-05	0.0592044
Satb2	1	56928156	56928628	145.064	238.989	0.720256	0.000186378	0.112155
Kcnc1	7	53651867	53653617	835.286	1376.66	0.720829	6.21e-06	0.0132464
Parm1	5	92022844	92023527	246.918	407.585	0.723072	4.46e-05	0.0488468
1190002N15Rik	9	94437638	94438500	153.227	253.085	0.72395	0.000215125	0.121425
Ckmt1	2	121184395	121184737	556.533	919.257	0.724	1.05e-05	0.0194568
Cox5a	9	57369039	57369222	388.473	641.744	0.724185	2.51e-05	0.0351716
Ckmt1	2	121184392	121184737	557.997	922.33	0.725025	1.06e-05	0.0194568
Dner	1	84692028	84692796	147.967	244.631	0.725336	0.00017921	0.109538
Sorl1	9	41907228	41907353	89.8987	148.68	0.725833	0.000506556	0.185718
Ckmt1	2	121184402	121184737	549.556	909.621	0.726999	1.03e-05	0.0190479
Hspa5	2	34628690	34628827	206.387	341.661	0.727209	4.67e-05	0.0498009
Plxdc1	11	97784552	97785921	337.174	558.261	0.727447	2.45e-05	0.0351716
Plcb1	2	134611895	134612367	213.325	353.336	0.727984	6.47e-05	0.0592044
Plcb1	2	134611911	134612367	212.343	352.273	0.730302	6.14e-05	0.0577467
Nceh1	3	27081926	27082137	97.6206	162.026	0.730965	0.000495677	0.183571
Ckmt1	2	121184346	121184737	568.905	944.958	0.732062	8.4e-06	0.0165359
Kcnc3	7	51853754	51853945	106.3	176.597	0.732315	0.000317593	0.147821
Kcnc3	7	51853751	51853945	106.3	176.597	0.732315	0.000317593	0.147821
C430014B12Rik	1	82721362	82721692	97.8985	162.925	0.734847	0.000571161	0.197802
Ckmt1	2	121184580	121184737	282.272	469.771	0.734874	2.97e-05	0.0392532
Me3	7	96955157	96955260	92.3453	153.813	0.736063	0.000476193	0.180002
Nrxn2	19	6454571	6455280	245.588	409.752	0.738512	3.77e-05	0.0446053
Epb4.1l3	17	69615245	69615772	117.814	196.578	0.738592	0.000210324	0.119994
C1qbp	11	70796227	70796528	108.648	181.305	0.738763	0.000408143	0.168733
Hapln4	8	72612029	72614761	2608.54	4356.51	0.739932	3.67e-06	0.00909722
Scn1b	7	31911685	31911964	330.836	553.694	0.742971	1.95e-05	0.0298637
Cnksr2	X	154480705	154481097	187.495	313.799	0.742993	6.13e-05	0.0577467
Gm7276	18	77423745	77424996	110.29	184.662	0.743578	0.000218967	0.122761
Lrp11	10	7309777	7310411	430.675	721.638	0.744676	9.16e-06	0.0176111
Cnksr2	X	154480709	154481112	188.477	316.341	0.747091	5.56e-05	0.0547869
Stxbp5	10	9620329	9620838	90.8416	152.63	0.748614	0.000495428	0.183571
Kcnk12	17	88145177	88146181	215.97	362.986	0.749081	3.78e-05	0.0446885
Hnrnpab	11	51419842	51420088	204.199	343.451	0.750131	4.1e-05	0.0470927
Kcnc1	7	53653018	53653617	436.873	735.24	0.751001	5.68e-06	0.0126846
6330527O06Rik	2	135885486	135885591	135.764	228.489	0.751025	0.000101633	0.0795887
Heatr7a	15	76238322	76238958	91.462	153.94	0.751124	0.00043591	0.171159
Nrxn2	19	6472258	6472419	122.955	206.95	0.751153	0.0001839	0.110893
Camk4	18	33098695	33099198	89.5018	150.945	0.754035	0.000455589	0.176068
Mical2	7	119369370	119369535	84.8666	143.185	0.754612	0.000495804	0.183571
Acaa1a	9	119250412	119250803	85.4472	144.204	0.75501	0.000564777	0.197072
Tmem201	4	149101344	149101539	91.7647	154.867	0.755023	0.000454991	0.175985
Nrxn2	19	6454979	6455280	242.66	409.752	0.755815	2.51e-05	0.0351716
Nrxn2	19	6473318	6473756	276.049	467.152	0.758969	1.66e-05	0.0267762
Mmp17	5	130090089	130090323	86.2263	145.975	0.759518	0.000378725	0.162055
Arpc1a	5	145844753	145844841	84.4051	142.895	0.75955	0.000564994	0.197072
Sorl1	9	41914511	41914627	91.6655	155.356	0.76113	0.000278324	0.138187
Sez6l	5	113005792	113006205	195.256	331.429	0.763333	3.15e-05	0.0406584
Sez6l	5	113005792	113006197	194.755	330.898	0.764727	3.05e-05	0.0400599
Stxbp5	10	9620329	9620877	92.2858	156.822	0.764944	0.000368021	0.159399
Kcnc1	7	53682716	53683170	498.098	847.307	0.766456	3.19e-06	0.00830364
Mical2	7	119369404	119369535	80.956	137.74	0.76674	0.000502136	0.18489
Lrp11	10	7309598	7310411	500.942	852.603	0.767232	3.69e-06	0.00909722
Lrp11	10	7309615	7310411	500.942	852.603	0.767232	3.69e-06	0.00909722
Tmem178	17	81343972	81344428	301.204	513.803	0.770474	1.24e-05	0.0223865
Nrxn2	19	6492836	6493009	188.735	322.027	0.770815	3.62e-05	0.0438339
Nrxn2	19	6492836	6493013	188.735	322.027	0.770815	3.62e-05	0.0438339
Cdh22	2	164996123	164996417	169.852	289.825	0.770901	5.88e-05	0.0570803
Frzb	2	80286520	80287782	131.352	224.219	0.771473	7.22e-05	0.0634105
Sorl1	9	41808327	41808482	108.608	185.957	0.775842	0.000103898	0.080373
Acaa1a	9	119250578	119250803	77.626	132.918	0.775929	0.000523462	0.186962
Mmp17	5	130100419	130100551	86.3107	147.886	0.776876	0.000361974	0.157822
H2-D1	17	35400324	35400593	121.337	208.104	0.778286	8.02e-05	0.0674831
Tbr1	2	61649640	61649858	200.71	344.775	0.780543	2.09e-05	0.0314161
Wasf1	10	40603633	40603876	80.0279	137.514	0.781	0.000327273	0.149637
Plekha6	1	135170435	135170951	112.236	193.625	0.786734	0.000109048	0.0824948
Cabp1	5	115643663	115644390	347.059	599.255	0.787989	5.03e-06	0.0114853
Asap1	15	63942468	63942638	63.9291	110.467	0.789071	0.000519272	0.186599
Vamp1	6	125168592	125168718	102.052	176.363	0.789241	0.000151921	0.0977841
Sorl1	9	41900392	41900553	120.26	208.062	0.790854	5.05e-05	0.0512933
Plxdc1	11	97784970	97785921	251.687	435.941	0.792505	8.95e-06	0.0173792
Hspa1l	17	35113919	35116229	284.678	493.2	0.79284	4.9e-06	0.0112547
Camk1d	2	5635192	5635561	84.6035	146.923	0.796274	0.000207488	0.119311
Hdac2	10	36694350	36694609	64.0482	111.295	0.797163	0.000576307	0.199466
Atrnl1	19	57806042	57806135	65.7157	114.297	0.798484	0.000469391	0.178824
St8sia5	18	77424586	77424964	80.291	140.063	0.802763	0.00017657	0.108495
AI854703	6	48579532	48580003	85.2239	148.814	0.804178	0.000217327	0.122077
Slc24a2	4	86678097	86678195	78.7526	138.045	0.809736	0.000256993	0.133096
Jdp2	12	86949083	86949315	75.6807	132.805	0.811315	0.000289629	0.140826
Sorl1	9	41931912	41932380	118.454	207.92	0.811705	4.21e-05	0.0472504
Clstn1	4	148960577	148960881	137.684	241.92	0.813165	3.49e-05	0.0432141
Rtn4rl1	11	75007285	75007796	82.5142	145.394	0.817255	0.000111689	0.0840556
Spred1	2	116947186	116947492	61.8845	109.058	0.817445	0.000458748	0.176851
Sel1l3	5	53546792	53547003	67.1598	118.362	0.817531	0.000263411	0.13354
Kcnc3	7	51846442	51847128	302.276	532.829	0.817805	1.76e-06	0.00571397
Kcnc3	7	51846034	51847128	325.397	574.05	0.818976	1.41e-06	0.00487255
Gm10501	17	35113844	35115696	263.582	465.106	0.819305	2.74e-06	0.00803293
Npy	6	49772709	49772800	78.2514	138.207	0.820647	0.000262684	0.133354
Cntn2	1	134418910	134419030	60.9019	107.635	0.821586	0.000456112	0.176068
Robo3	9	37224282	37225087	64.5692	114.177	0.822352	0.000394039	0.165286
Lgi3	14	70934176	70934345	106.886	189.129	0.823299	6.43e-05	0.0590721
Cobl	11	12278152	12278362	69.6858	123.389	0.824273	0.000207162	0.119266
Sorl1	9	41879155	41879324	84.3852	149.494	0.825023	0.000100484	0.0792471
Gm6189	1	80379679	80381763	63.0259	111.741	0.826145	0.000501764	0.18489
Scn4b	9	44946520	44947185	171.961	304.92	0.826347	1.26e-05	0.0225346
Atp2b3	X	70790402	70790581	79.1893	140.742	0.82968	0.000130042	0.0929491
Nefm	14	68741797	68742903	1969.36	3501.42	0.830212	1.37e-07	0.000819961
Camk1d	2	5635192	5635549	80.6731	143.489	0.830785	0.000123583	0.089789
Kcnc3	7	51846256	51847128	321.447	571.983	0.831392	9.99e-07	0.00373005
Anxa11	14	26691998	26693517	139.367	248.016	0.831549	1.63e-05	0.0267762
Arpc1a	5	145844775	145844841	68.2218	121.498	0.832627	0.000287539	0.140044
Ankrd52	10	127825595	127825814	62.3013	111.133	0.834948	0.000208215	0.119423
Sdf2l1	16	17131690	17131886	51.0361	91.1944	0.837428	0.000491271	0.183571
St8sia5	18	77424592	77424964	78.2861	140.063	0.839246	9.52e-05	0.0759864
Nrxn2	19	6473318	6473451	84.9311	152.432	0.8438	8.45e-05	0.0707429
Eno2	6	124719267	124719568	311.849	560.335	0.845442	9.94e-07	0.00373005
Anxa11	14	26691998	26692384	97.9779	176.193	0.846631	4.6e-05	0.0496708
Ppp1r12c	7	4452868	4453131	73.6708	132.593	0.847838	0.000142387	0.0952529
Tspan5	3	138405469	138405624	123.59	222.654	0.849241	1.9e-05	0.0295074
Hapln4	8	72608681	72609043	343.575	619.909	0.851429	7.18e-07	0.00302884
Gsg1l	7	133225374	133225925	87.3876	157.94	0.853879	5.92e-05	0.0573646
Sorl1	9	41813889	41813996	129.362	233.82	0.853988	9.84e-06	0.0185379
Nt5c2	19	47089188	47089679	340.707	617.65	0.858258	5.97e-07	0.00278388
Eno2	6	124719455	124719504	66.7777	121.215	0.860128	0.000173842	0.10727
Dagla	19	10343677	10343815	91.0798	165.368	0.860474	3.76e-05	0.0446053
Nefh	11	4847061	4848067	290.812	528.389	0.861512	7.16e-07	0.00302884
Atp1a1	3	101408326	101408526	339.987	617.835	0.861741	2.81e-07	0.00157583
Maml3	3	51659421	51660536	50.8177	92.4689	0.863637	0.000296482	0.143202
Lyrm7	11	54652791	54654704	157.788	287.234	0.864238	4.71e-06	0.0110609
Lyrm7	11	54653315	54654704	143.873	262.743	0.868859	6.51e-06	0.0136393
38230	11	53333302	53333541	54.2419	99.1879	0.870755	0.000336715	0.151461
Lyrm7	11	54653314	54654704	143.873	263.274	0.871772	6.08e-06	0.0130166
Nap1l1	10	110910290	110910407	50.515	92.483	0.872477	0.000311639	0.146514
Nckipsd	9	108710730	108710985	100.628	184.555	0.87502	2.6e-05	0.0360767
Atrn	2	130732231	130732703	64.4105	118.22	0.876105	0.000144922	0.0952529
Atrn	2	130732237	130732703	64.4105	118.22	0.876105	0.000144922	0.0952529
Pam	1	99873434	99873645	64.1871	117.859	0.876703	0.000118134	0.087039
Lrp11	10	7310316	7310411	90.5786	166.472	0.878037	4.15e-05	0.0471716
Atp1a1	3	101408326	101408586	443.801	817.677	0.881617	6.87e-08	0.000449828
Tspan5	3	138405159	138405624	204.626	377.182	0.882274	1.21e-06	0.00441944
Atp5g3	2	73749309	73749348	50.0138	92.3979	0.885534	0.000424652	0.170124
Kndc1	7	147104682	147104840	49.6713	92.0227	0.889576	0.000305477	0.145258
Trim66	7	116604007	116604528	54.4256	100.923	0.890894	0.000200464	0.117595
Cds1	5	102194149	102194508	66.3955	123.211	0.891979	7.5e-05	0.0642633
Wdr7	18	63939523	63939611	48.1478	89.3676	0.892282	0.000318852	0.147821
Scube1	15	83442846	83443007	58.8969	109.362	0.892852	0.000138589	0.0948633
Ogfrl1	1	23389654	23390014	98.6033	183.181	0.893566	2.48e-05	0.0351716
38230	11	53333272	53333541	55.7258	103.571	0.894198	0.000197289	0.117595
Kcns1	2	163993548	163994593	123.307	229.345	0.895261	6.64e-06	0.0138192
I830012O16Rik	19	34685921	34686974	72.0133	133.973	0.895611	9.19e-05	0.0745234
Syp	X	7215706	7215854	46.6441	86.8471	0.896782	0.000291403	0.141335
Emid2	5	137217629	137219076	40.5847	75.8655	0.90251	0.000377826	0.161827
Emid2	5	137217635	137219076	40.5847	75.8655	0.90251	0.000377826	0.161827
Gm5150	3	15863319	15863675	43.2546	81.0838	0.906559	0.000300941	0.144612
Tspan5	3	138405269	138405624	191.872	360.034	0.90799	7.23e-07	0.00302884
Syt2	1	136644052	136649726	917.349	1722.1	0.908627	9.1e-09	8.28e-05
Eno2	6	124719455	124719534	119.838	225.359	0.911133	5.38e-06	0.0121418
38230	11	53333248	53333541	55.7258	105.05	0.914665	0.000135896	0.0945756
Plxdc1	11	97787127	97787287	53.8251	101.468	0.914671	0.000159736	0.100591
38230	11	53333410	53333541	45.3191	85.5866	0.917267	0.000345519	0.153841
Hapln4	8	72608319	72608439	46.123	87.109	0.917334	0.000268398	0.135824
Pdia4	6	47757005	47757210	57.8746	109.313	0.917461	6.57e-05	0.0599518
Sorl1	9	41872070	41872187	62.2071	117.547	0.918092	4.91e-05	0.0501442
Kcng4	8	122147754	122150319	127.203	241.205	0.923124	2.86e-06	0.00803293
Pcdh9	14	93725898	93726099	45.6417	86.6346	0.924592	0.000247878	0.131485
Ctgf	10	24316153	24316404	46.267	87.9798	0.927189	0.000290135	0.140955
Myrip	9	120213054	120213318	36.8776	70.3782	0.932385	0.000514868	0.186467
Usp43	11	67668025	67670046	42.0934	80.411	0.9338	0.00032896	0.150055
Kcnab3	11	69139760	69140425	134.136	257.242	0.939429	1.11e-06	0.00408571
Pacsin1	17	27792533	27792704	91.1195	174.898	0.940678	7.94e-06	0.0157877
Ddhd1	14	46277252	46277795	39.8651	76.5593	0.941451	0.000335925	0.151453
Bai2	4	129662408	129662551	63.4675	121.916	0.941793	4.33e-05	0.0482865
Pacsin1	17	27792454	27792704	92.6034	177.914	0.942042	7.25e-06	0.0148659
Nptxr	15	79635063	79635194	56.8722	109.284	0.942293	7.14e-05	0.0629895
Cdh22	2	165006404	165006837	140.29	269.596	0.942393	1.52e-06	0.00509675
Ube2j1	4	33118391	33118591	38.7436	74.5131	0.943538	0.00039401	0.165286
Sdf2l1	16	17130231	17130881	130.449	250.941	0.943863	7.73e-07	0.00314984
Ntn5	7	52949366	52949924	42.2522	81.3031	0.944285	0.000245823	0.131009
Atrnl1	19	57685524	57686133	101.809	196.004	0.945018	3.25e-06	0.00830364
Lmf1	17	25722488	25722797	38.7832	74.7043	0.945758	0.000338882	0.151461
37134	16	18629901	18630004	54.7035	105.581	0.948652	7.98e-05	0.0674358
Scube1	15	83552280	83552411	33.23	64.1972	0.950022	0.000526099	0.187091
Iqcg	16	33015471	33017149	45.9246	89.1692	0.95728	0.000232604	0.127567
Ephb2	4	136325307	136327555	52.4604	101.971	0.958854	5.27e-05	0.0530924
Rassf5	1	133141266	133141835	50.6341	98.5508	0.960758	7.29e-05	0.0634609
Eno2	6	124719455	124719639	135.039	263.451	0.964157	7.01e-07	0.00302884
Ephb2	4	136326871	136327555	51.4579	100.965	0.972394	4.44e-05	0.04878
Dnm1	2	32167647	32167785	198.551	389.601	0.972485	6.16e-08	0.000407545
Cadps2	6	23788790	23789421	80.3158	157.622	0.97271	7.34e-06	0.0150111
Cdh22	2	165006404	165006959	163.391	320.659	0.972715	3.33e-07	0.00173283
Eno2	6	124719455	124719691	135.039	265.405	0.974819	5.21e-07	0.00254879
Sec1	7	52949344	52949772	36.9371	72.6156	0.975207	0.000275508	0.137283
Ttbk2	2	120675792	120676126	33.3888	65.7123	0.976798	0.000376227	0.161499
Sorl1	9	41845132	41845304	112.98	222.414	0.977178	8.51e-07	0.00339658
Cadps2	6	23788790	23789420	79.8146	157.147	0.977393	6.83e-06	0.0141647
Robo3	9	37226425	37227393	72.2118	142.236	0.977983	9.38e-06	0.017865
Neu2	1	89406464	89406790	129.466	255.025	0.978066	7.03e-07	0.00302884
Lmf1	17	25722488	25726169	40.7683	80.319	0.978293	0.000140519	0.0952529
Pappa2	1	160641862	160645151	38.3466	75.5611	0.978545	0.000215425	0.121477
Abca3	17	24513610	24513730	31.4435	61.9952	0.979396	0.000424016	0.169987
Cadps2	6	23788790	23789143	63.1301	124.727	0.982369	1.89e-05	0.0294252
Ntn5	7	52941551	52942195	29.5973	58.4833	0.982557	0.000567915	0.197249
Cadps2	6	23788790	23789263	75.3631	149.161	0.984938	7.4e-06	0.0150186
Cadps2	6	23788790	23789262	75.3631	149.161	0.984938	7.4e-06	0.0150186
Chd8	14	52830161	52830290	28.5353	56.4938	0.985342	0.000558502	0.195571
Ifit3	19	34661551	34663221	100.469	198.956	0.985697	2.94e-06	0.00803293
Syt2	1	136637412	136637615	30.843	61.1243	0.986804	0.000386052	0.163979
Cobl	11	12278152	12278281	36.7585	72.8493	0.986838	0.000172401	0.106691
Cadps2	6	23788790	23789300	77.3482	153.6	0.98974	5.83e-06	0.0126846
Ngef	1	89406668	89406937	216.735	431.495	0.993414	3.53e-08	0.000277569
Ntn5	7	52949366	52949739	34.9521	69.5994	0.993697	0.000259689	0.133096
Icmt	4	151671336	151671677	31.5626	62.958	0.996176	0.000419789	0.169987
Scube1	15	83459814	83459930	33.9298	67.6878	0.996344	0.000214466	0.121288
Prune2	19	17192533	17199082	57.4777	114.906	0.999385	1.87e-05	0.0292167
Syp	X	7215764	7215854	40.2274	80.8713	1.00745	8.1e-05	0.068088
Samd8	14	22569770	22570058	35.1754	70.9659	1.01256	0.000207205	0.119266
Cadps2	6	23788790	23789225	70.4898	143.546	1.02603	3.75e-06	0.00920162
Hspa1b	17	35093943	35096001	1012.65	2067.24	1.02957	2.43e-11	4.17e-07
Plxna2	1	196614973	196615109	34.2126	69.8472	1.02967	0.000169544	0.105738
Syt2	1	136640537	136640704	29.4981	60.2535	1.03042	0.000197786	0.117595
Mir715	17	39981081	39981190	326.583	667.228	1.03073	3.17e-10	4.01e-06
Hspa1a	17	35106144	35109069	1012.71	2070.88	1.03202	2.2e-11	4.01e-07
Sel1l3	5	53576003	53576118	24.1037	49.4206	1.03586	0.000552314	0.194748
Cadps2	6	23788790	23789224	69.9885	143.546	1.03632	3.07e-06	0.00830364
Gpc1	1	94728222	94728674	88.0923	180.689	1.03642	7.23e-07	0.00302884
Nell1	7	57238046	57238174	24.987	51.4101	1.04087	0.000569226	0.197249
Fkbp1a	2	151368432	151368480	29.4187	60.6214	1.04309	0.000394982	0.165286
Robo3	9	37224282	37224505	26.0689	53.7395	1.04365	0.000470617	0.17894
D730040F13Rik	4	56959717	56960309	29.9795	61.8393	1.04455	0.000259121	0.133096
D730040F13Rik	4	56959717	56960296	29.9795	61.8393	1.04455	0.000259121	0.133096
D730040F13Rik	4	56959717	56960301	29.9795	61.8393	1.04455	0.000259121	0.133096
D730040F13Rik	4	56959681	56960283	29.9795	61.8393	1.04455	0.000259121	0.133096
Ttc14	3	33699113	33699358	42.5499	88.5108	1.0567	3e-05	0.0396237
Raly	2	154646743	154646825	28.977	60.3029	1.05732	0.000249571	0.131485
Ttc14	3	33699132	33699358	40.0834	83.9582	1.06666	3.28e-05	0.0413463
Pigz	16	31941999	31942192	30.8231	64.6077	1.06769	0.000188976	0.113367
Pigz	16	31941996	31942192	30.8231	64.6077	1.06769	0.000188976	0.113367
Ttbk2	2	120675792	120676100	29.4782	61.804	1.06805	0.000162621	0.101967
Hspb1	5	136363789	136364304	45.8401	96.2427	1.07007	8.98e-06	0.0173792
Clstn1	4	148960747	148960881	61.4825	129.18	1.07114	3.42e-06	0.00857563
Ttc14	3	33699135	33699358	39.5822	83.4838	1.07664	2.94e-05	0.0390385
Kcnip2	19	45890221	45890323	27.5329	58.1435	1.07846	0.000178303	0.109099
Lmnb2	10	80367826	80367996	32.0042	67.7725	1.08244	0.000138343	0.0948633
Abcc8	7	53370312	53370469	24.7438	52.4722	1.08448	0.000282517	0.138187
Rnf207	4	151690028	151692734	23.4238	49.6825	1.08476	0.000488846	0.183122
Hspb1	5	136363888	136364304	44.8377	95.1807	1.08596	7.2e-06	0.0148627
Scube1	15	83507336	83507470	32.8876	69.911	1.08798	4.38e-05	0.0484118
Ttc14	3	33699117	33699358	41.066	87.5621	1.09236	1.85e-05	0.0290732
Adam23	1	63492465	63492986	31.4435	67.0788	1.0931	7.35e-05	0.0635629
Prg4	1	152301182	152303467	34.3516	73.3165	1.09376	6.15e-05	0.0577467
Fam171a2	11	102308712	102308908	24.724	52.812	1.09495	0.000281918	0.138187
Syt2	1	136643331	136643464	24.4064	52.1536	1.09551	0.000233995	0.127567
Robo3	9	37237073	37237719	29.9596	64.098	1.09726	0.00010544	0.0810529
Gm9817	13	45174061	45176591	57.6711	123.566	1.09936	9.59e-07	0.00367338
Scn1a	2	66166462	66166603	22.9027	49.0948	1.10005	0.000433762	0.171159
Ppp1r12c	7	4452868	4452963	31.1209	66.7884	1.10172	9.23e-05	0.0745234
Kif21a	15	90880090	90880379	27.0515	58.1788	1.10479	0.000156808	0.0993916
Kif21a	15	90880090	90880382	27.0515	58.1788	1.10479	0.000156808	0.0993916
Syt2	1	136640087	136640206	22.0194	47.4664	1.10813	0.000339063	0.151461
Gm14446	19	34667381	34669513	36.0786	77.7771	1.1082	3.55e-05	0.0436339
Gm14446	19	34667378	34669513	36.0786	77.7771	1.1082	3.55e-05	0.0436339
Ttc14	3	33698877	33699358	44.0139	94.961	1.10938	8.97e-06	0.0173792
Fam171a2	11	102308712	102308996	32.0836	69.656	1.11841	4.82e-05	0.0499358
Lyrm7	11	54654432	54654704	42.5102	92.3979	1.12005	1.01e-05	0.0188321
Nrxn2	19	6428646	6428778	48.0287	104.923	1.12736	3.39e-06	0.00854553
Nrxn2	19	6427805	6428778	297.095	651.813	1.13353	3.73e-11	5.44e-07
Nrxn2	19	6427937	6428778	258.193	568.117	1.13774	7.09e-11	9.61e-07
Adam23	1	63492469	63492986	30.4609	67.0788	1.1389	3.98e-05	0.046605
Adam23	1	63492478	63492986	30.4609	67.0788	1.1389	3.98e-05	0.046605
Slc24a2	4	86657533	86657577	26.3121	58.0868	1.14249	9.51e-05	0.0759506
Ctgf	10	24316538	24316749	32.7685	72.5943	1.14755	3.61e-05	0.0438339
Nrxn2	19	6427923	6428778	258.694	575.99	1.1548	3.25e-11	5.26e-07
Gm15270	10	24315055	24315607	44.5598	99.4711	1.15853	4.29e-06	0.0102004
Gm15270	10	24316510	24316731	31.8057	71.0012	1.15856	3.36e-05	0.0420212
Plcl1	1	55463232	55463474	20.0343	45.0732	1.1698	0.000299893	0.144252
Mgp	6	136821688	136821763	21.5578	48.5072	1.16999	0.000193447	0.115691
Syt2	1	136638387	136638553	22.4809	50.6172	1.17093	0.00011148	0.0840068
Robo3	9	37237073	37237399	23.0417	51.9765	1.17361	0.000155777	0.0993916
Lmnb2	10	80366860	80367133	50.6539	114.949	1.18224	9.86e-07	0.0037291
Synj2	17	6009732	6009813	16.7043	37.9434	1.18363	0.000421006	0.169987
Adam23	1	63492484	63492986	29.4782	67.0788	1.18621	2.09e-05	0.0314161
Plxdc1	11	97816065	97816183	25.6074	58.3134	1.18727	4.81e-05	0.0499358
Ube2j2	4	155318109	155318259	17.7266	40.4427	1.18996	0.000442298	0.172104
Slc25a22	7	148623468	148623726	20.6149	47.0628	1.1909	0.000222257	0.123772
Fkbp1a	2	151368444	151368480	21.0963	48.3301	1.19593	0.000254056	0.132877
Plbd2	5	120953296	120953634	56.8275	130.242	1.19654	2.42e-07	0.00137993
Plbd2	5	120953296	120953610	56.8275	130.242	1.19654	2.42e-07	0.00137993
Plbd2	5	120953296	120953621	56.8275	130.242	1.19654	2.42e-07	0.00137993
Rhov	2	119096652	119097008	17.6671	40.5772	1.19961	0.000354205	0.155953
Sema7a	9	57787920	57788135	63.408	146.145	1.20466	7.27e-08	0.000470318
Zfyve9	4	108453058	108453403	35.9347	83.3918	1.21453	3.2e-06	0.00830364
Ctgf	10	24315248	24315594	41.1108	95.8672	1.22152	1.79e-06	0.00571397
Opn3	1	177622301	177622541	18.1485	42.5101	1.22796	0.000258563	0.133096
Retsat	6	72553648	72553845	17.6274	41.7951	1.24551	0.000141238	0.0952529
Abhd16a	17	35227314	35227370	26.0689	61.8393	1.2462	2e-05	0.0304764
C530025M09Rik	2	149656260	149656949	16.6448	39.4939	1.24656	0.000325876	0.149233
Kcnk4	19	7001581	7001720	16.6646	39.7417	1.25386	0.00025813	0.133096
Syt2	1	136640961	136641128	26.8133	64.2185	1.26004	8.29e-06	0.0163665
Adam23	1	63492509	63492986	27.4932	66.0168	1.26376	7.81e-06	0.0157354
Nt5dc3	10	86241750	86242056	17.6274	42.588	1.27263	0.000139184	0.0951494
Fbxl2	9	113899927	113899995	18.208	44.1811	1.27885	0.000102457	0.0795887
Astn2	4	66064917	66065645	17.6869	43.0058	1.28185	0.000109744	0.0828062
Astn2	4	66064917	66065517	17.6869	43.0058	1.28185	0.000109744	0.0828062
Dbndd2	2	164311955	164312187	16.6646	40.5913	1.28438	0.000254348	0.132877
Slc8a2	7	16715697	16715770	16.7639	41.0516	1.29208	0.000125247	0.0908551
Mfsd11	11	116715382	116715487	13.2553	32.5906	1.29789	0.000448376	0.174236
Lipt2	7	107307787	107308257	14.7391	36.3078	1.30063	0.00027275	0.136611
Cntn2	1	134439300	134439516	30.5006	75.7804	1.31299	1.81e-06	0.00571397
Cntn2	1	134439300	134439517	30.5006	75.7804	1.31299	1.81e-06	0.00571397
Dbndd2	2	164311981	164312187	15.2007	38.0495	1.32374	0.000249651	0.131485
Ttc14	3	33699173	33699358	24.7438	62.3137	1.33248	5.26e-06	0.0119291
Lmnb2	10	80380709	80380990	18.1485	46.1847	1.34757	7.92e-05	0.0671581
Plxdc1	11	97816065	97816142	15.2404	38.9063	1.35211	0.000118545	0.0870551
Cpeb2	5	43626127	43626327	17.2453	44.3157	1.36162	3.48e-05	0.0431991
Cpeb2	5	43626148	43626327	17.2453	44.3157	1.36162	3.48e-05	0.0431991
Nfix	8	87323897	87324039	12.3322	31.9038	1.37129	0.000393965	0.165286
Derl3	10	75357992	75358686	17.7068	46.461	1.39172	1.59e-05	0.0267762
Adam23	1	63576809	63576872	11.7714	31.1321	1.40311	0.000262135	0.133241
Gm15270	10	24315448	24315618	20.0541	53.1872	1.40718	1.25e-05	0.0225346
Gm15270	10	24315447	24315623	20.0541	54.1926	1.43419	7.87e-06	0.0157877
Tmem131	1	36996010	36996372	15.682	42.5101	1.43869	3.11e-05	0.040439
Gm12384	4	39770463	39771381	21.1757	57.6691	1.44539	1.75e-06	0.00571397
Plxdc1	11	97817413	97817482	11.2504	31.1109	1.46745	0.000210125	0.119994
2610507I01Rik	11	59014995	59015887	12.2528	33.8864	1.46759	6.26e-05	0.058187
Robo3	9	37232218	37232423	10.3472	28.6823	1.47093	0.000315996	0.147821
Kit	5	76049245	76049350	10.8285	30.24	1.48162	0.000168205	0.105128
Sytl1	4	132809370	132809575	11.2702	31.6419	1.48932	0.000158551	0.10017
Gm765	6	98188008	98188344	11.6524	33.8226	1.53737	6.08e-05	0.0576315
Cbfa2t3	8	125201762	125202075	9.76654	29.2912	1.58455	0.000102784	0.079723
H2-T24	17	36142640	36143734	24.5255	75.3555	1.61943	2.96e-08	0.000239761
Slc9a1	4	132975862	132975910	6.89811	21.4179	1.63455	0.000468187	0.178716
Krt12	11	99276980	99277422	24.1037	75.8652	1.65419	1.82e-08	0.000153368
Pigz	16	31933937	31934129	8.74423	27.5423	1.65525	0.000149739	0.0975656
Astn2	4	66064917	66065304	10.8285	35.6635	1.71961	5.95e-06	0.012828
Ctgf	10	24315586	24315904	22.9226	78.3435	1.77304	9.18e-10	1.03e-05
Pigz	16	31942586	31942709	7.84102	26.8414	1.77535	6.03e-05	0.0576315
Pigz	16	31942582	31942705	7.84102	26.8414	1.77535	6.03e-05	0.0576315
Osbpl6	2	76244618	76244746	5.8758	20.5258	1.80458	0.00024954	0.131485
Ctgf	10	24315682	24315904	21.4784	75.3273	1.81028	7.67e-10	8.93e-06
Aldh4a1	4	139196528	139196601	7.37949	25.8926	1.81095	6.08e-05	0.0576315
Prune2	19	17192533	17194024	6.39688	22.9544	1.84333	8.65e-05	0.0716559
Robo3	9	37230115	37230188	4.91304	17.8494	1.86119	0.000519872	0.1867
Raph1	1	60575824	60575904	5.41427	19.9381	1.88069	0.000174698	0.107457
Osbpl6	2	76244565	76244746	6.37703	23.4854	1.88081	6.09e-05	0.0576315
Osbpl6	2	76244595	76244746	6.37703	23.4854	1.88081	6.09e-05	0.0576315
Pigz	16	31934029	31934129	4.85349	17.9627	1.88791	0.000519174	0.186599
Robo3	9	37230115	37230236	6.37703	23.8252	1.90153	6.04e-05	0.0576315
Slc41a3	6	90585244	90585390	4.89319	18.4017	1.91099	0.000250445	0.131665
Cbfa2t3	8	125201762	125202011	6.35718	24.2642	1.93237	3.02e-05	0.0397404
Osbpl6	2	76244615	76244746	5.8758	22.48	1.93578	5.97e-05	0.0576233
Robo3	9	37227254	37227393	6.85841	26.7281	1.96241	1.51e-05	0.0257218
Prg4	1	152302605	152303009	4.93289	19.3292	1.97028	0.000170594	0.106166
Piwil2	14	70772287	70774243	4.91304	19.4071	1.9819	0.000117973	0.087039
Pnpla6	8	3534832	3534895	5.9155	23.5987	1.99613	2.87e-05	0.0384641
Cbfa2t3	8	125201762	125201972	5.37457	22.3101	2.05347	2.76e-05	0.0379109
4930455H04Rik	3	116671185	116671517	3.4689	15.0244	2.11476	0.000335696	0.151453
Gm12462	4	44696306	44698219	4.87334	21.1135	2.11518	3.75e-05	0.0446053
D030028A08Rik	11	96824885	96826374	9.78638	43.6147	2.15597	6.21e-09	6.13e-05
G730013B05Rik	16	50557328	50558794	4.33242	19.4425	2.16597	7.53e-05	0.0642633
Krt12	11	99279588	99279713	6.91795	31.5214	2.18791	1.2e-06	0.00441231
Pus10	11	23566188	23566453	2.98752	13.6579	2.19271	0.000477764	0.180479
Cux1	5	137041250	137041567	3.40936	16.0864	2.23827	0.000146389	0.0955963
Gm765	6	98198005	98198226	3.4292	16.9573	2.30596	9.55e-05	0.0761241
5031414D18Rik	14	75449371	75449524	2.4466	12.3127	2.3313	0.000448786	0.174279
Prc1	7	87460000	87461144	2.92798	15.4634	2.40089	5.7e-05	0.0558489
Krt12	11	99279799	99279960	2.96767	15.8173	2.4141	0.000128772	0.0929491
Krt12	11	99278209	99278279	2.4466	14.8332	2.59998	7.2e-05	0.0634105
Aldh3a1	11	61028052	61028260	3.38951	20.6957	2.61019	3.22e-06	0.00830364
BC035947	1	78494381	78496360	2.48629	15.9732	2.68358	1.84e-05	0.0289498
C1ra	6	124463670	124463895	1.48384	9.82748	2.72749	0.000524134	0.186962
A830036E02Rik	11	99279249	99279726	17.7068	120.662	2.7686	5.65e-22	4.11e-17
Tstd2	4	46151364	46151566	1.44414	9.88412	2.7749	0.000523687	0.186962
A830036E02Rik	11	99278549	99279066	1.50369	10.5071	2.80479	0.000506617	0.185718
D030028A08Rik	11	96820868	96821595	2.94782	24.1863	3.03647	4.46e-08	0.000332965
A830036E02Rik	11	99279249	99279609	10.769	89.6717	3.05777	1.99e-20	1.16e-15
Lrat	3	82696501	82701050	2.94782	25.2058	3.09603	4.22e-08	0.000319549
Krt12	11	99279229	99279449	8.3224	74.4987	3.16214	1.29e-18	5.77e-14
D030028A08Rik	11	96820868	96821376	1.96522	18.0973	3.20301	7.66e-07	0.00314069
2610507I01Rik	11	59013338	59013804	3.93043	40.3225	3.35883	8.92e-14	2.6e-09
Krt12	11	99282985	99283573	5.35472	57.7892	3.43192	1.07e-16	3.46e-12
Gm17414	17	36133735	36136694	5.43412	59.1911	3.44526	4.79e-17	1.86e-12
A830036E02Rik	11	99283856	99284033	1.46399	16.405	3.48616	1.97e-06	0.006144
A830036E02Rik	11	99283179	99284412	11.1908	129.895	3.53695	4.19e-30	6.1e-25
A830036E02Rik	11	99283179	99283574	4.37212	56.3661	3.68842	1.77e-17	7.35e-13
Rps28	17	33959981	33960061	2.96767	40.131	3.75731	1.47e-13	4.09e-09
Xlr4b	X	70463702	70467280	6.94772	0.475399	3.86933	0.00171526	0.141069
Med23	10	24589792	24589952	0.48138	8.1565	4.0827	0.00042957	0.171036
Krt12	11	99280858	99281014	1.48384	25.1492	4.08311	3.83e-10	4.64e-06
Krt20	11	99299001	99299464	0.48138	12.1002	4.65171	7.97e-06	0.0157877
A830036E02Rik	11	99279843	99281443	4.45151	134.277	4.91478	3.01e-41	8.78e-36
A830036E02Rik	11	99284776	99286811	5.43412	240.751	5.46935	2.96e-64	1.73e-58
Gja5	3	96879570	96881339	0.501228	24.3137	5.60016	2.37e-11	4.17e-07
2610305D13Rik	4	146986046	146988157	0	8.17778	N/A	1.47e-05	0.0254408
2610305D13Rik	4	146986661	146988157	0	6.28025	N/A	0.000172719	0.106691
4930529M08Rik	2	145968749	145969076	6.41673	0	N/A	0.000397724	0.165956
A830036E02Rik	11	99281286	99281443	0	13.6933	N/A	5.88e-08	0.000402908
Adrb3	8	28339581	28340060	6.33733	0	N/A	0.000398733	0.16614
Baiap2l1	5	145045313	145045465	6.27779	0	N/A	0.000399496	0.166213
D030028A08Rik	11	96813895	96814042	0	7.20773	N/A	9.24e-05	0.0745234
Krt20	11	99296747	99296829	0	6.31561	N/A	0.000320826	0.148084
Lbp	2	158139209	158139364	0	5.80587	N/A	0.000330757	0.150169
Lepr	4	101437466	101437756	7.33979	0	N/A	0.000118193	0.087039
Ndst4	3	125416222	125416392	7.84102	0	N/A	6.59e-05	0.0599881
Pax6os1	2	105376237	105377396	14.1783	0	N/A	3.1e-08	0.000247034
Polr3b	10	84094530	84094605	0	6.5068	N/A	0.00017014	0.105997
Prmt3	7	57033807	57033871	0	8.51761	N/A	1.43e-05	0.0250248
Prmt3	7	57033809	57033871	0	8.51761	N/A	1.43e-05	0.0250248
Slc1a6	10	78256035	78256077	0	6.56344	N/A	0.000169508	0.105738
Slc38a6	12	74419616	74420003	0	7.5122	N/A	4.92e-05	0.0501442
