# Supplementary material for: Peripheral nerve injury is accompanied by chronic transcriptome-wide changes in the mouse prefrontal cortex
Source: Mol Pain. 2013 Apr 18;9:21. doi: 10.1186/1744-8069-9-21 (PMC3640958; doi:10.1186/1744-8069-9-21)
Supplement: Additional file 2: Table S2 — Ingenuity Pathway Analysis of altered biological functions in Sham vs. SNI PFC. [file 1744-8069-9-21-S2.xlsx]

## Sheet: Sheet1
Category	p-value	Molecules
Neurological Disease	2.02E-21-1.46E-02	RGS9 (includes EG:19739),Kcnip2,NELL1,CADM3,CTGF,UNC13C,NRXN3,GPR6,KCNJ16,AQP4,NT5DC3,SLC9A1,ATP2A2,GLO1 (includes EG:109801),ADRB3,NR4A3,SATB2,LRAT,ATP1A1,EGR2,SLC25A22,GABRG1,KCNC3,MGP,NEFM,PLCB1,GFAP,FABP7,SPOCK1,ATP5G3,SORL1,MAGT1,CHGB,OPN3,THY1,NEFH,FMNL1,NDST4,JUNB,MR1,SYNJ2,WDFY2,RPS4X,SCN1B,RPL39 (includes EG:100361661),BTG2,DACH1,ORC5 (includes EG:26429),TBR1,SQSTM1,PDGFD,ENC1,SLC24A2,CN…
Genetic Disorder	3.67E-21-1.46E-02	Kcnip2,NELL1,TGFBR1,UNC13C,GPR6,null,NOM1,SEL1L3,SLC38A6,NT5DC3,ATP2A2,SLC9A1,ADRB3,EGR2,SLC25A22,MGP,ARPC1A,ALDH3A1,ATP5G3,EXOSC9,IFIT3,SORL1,ACAA1,SYNJ2,Hmg1l1,SCN1B,RPL39 (includes EG:100361661),BTG2,SQSTM1,SH3RF2,TRH,DAGLA,KIAA1549,PLXNA2,GNG7,C1R,IFIT1,HSP90AB1,DRD1,CTBP2,BTBD9,ATP1A3,DNER,RPL17,C11orf41,SERPINA9,RPS19,CKMT1A/CKMT1B,GSG1L,ID3,MMD,FOS,CRMP1,SDF2L1,ATP2B3,PPT1,ATP1A2,NR4A1,PLX…
Skeletal and Muscular Disorders	3.67E-21-1.42E-02	RGS9 (includes EG:19739),Kcnip2,NELL1,CTGF,UNC13C,GPR6,NRXN3,KCNJ16,AQP4,ATP2A2,ADRB3,NR4A3,ATP1A1,EGR2,MYRIP,GABRG1,KIF21A,MGP,NEFM,PLCB1,FABP7,GFAP,null,SPOCK1,SORL1,CHGB,PAM,NEFH,THY1,JUNB,CNTN2,RPS4X,SCUBE1,SCN1B,Hmg1l1,DACH1,TBR1,SQSTM1,PDGFD,LEPR,WWTR1,SLC1A3,FKBP1A,TAC1,VAMP1,VCAN,GNG7,C1R,DRD1,CST3,OR51E2,GRIK2,LBP,MMP17,ATP1A3,TMSB10/TMSB4X,RPL17,DNER,GSG1L,ID3,PCDH9,CRMP1,FOS,ATP1A2,TSH…
Behavior	2.68E-12-1.31E-02	RGS9 (includes EG:19739),UNC13C,EPHB2,HSPA1A/HSPA1B,CLDN19,ABCA1,ADRB3,TH,NR4A3,GABRG3,EGR2,GABRG1,ADCY5,KCNC3,FABP7,NGB,PLCL1,NPY,TTR,THY1,JUNB,DRD2,CNTN2,CRHBP,BMPR1B,PENK,DACH1,P2RY1,CYR61,SLC24A2,LEPR,TRH,TAC1,CADPS2,App,GNG7,DRD1,KCNC1,KIT,GRIK2,SCN1A,GRIN1,ATP1A3,ZIC1,OMP,FOS,PPT1,HS3ST2,ATP1A2,LINGO1,TSHR,PNPLA6,ADORA2A,HOMER1
Psychological Disorders	7.8E-11-1.46E-02	NELL1,CADM3,SCN2B,NRXN3,CAMK1D,HSPA1A/HSPA1B,RCN1 (includes EG:19672),COBL,AQP4,HSPA5,GLO1 (includes EG:109801),ABCA1,ADRB3,SCN4B,SATB2,TH,GABRG3,ATP1A1,MLC1,GABRG1,TMTC2,TTBK2,NEFM,FABP7,GFAP,LYRM7,SPOCK1,ATP5G3,NPY,TTR,SLC1A6,SORL1,KCNS1,CHGB,MICAL2,DOK6,SYP,WASF1,KCNK12,DRD2,CRHBP,SCN1B,BTG2,DACH1,LMNB2,TBR1,SEZ6L,SQSTM1,PDGFD,SYN1,SYNPR,SLC24A2,OSBPL6,LEPR,MRPL48,RPL22L1,SLC1A3,TAC1,CADPS2,KI…
Protein Synthesis	1.7E-10-4.23E-03	RPL11,null,RPS8,RPS21,HSPA5,RPS23,RPL37A,App,ABCA1,IFIT1,RPS27,CST3,PIWIL2,FBXL2,RPL35,null,HDAC2,RPL17,RPS28,RPS19,USP19,RPL23,RPL23A,JUNB,RPS4X,RPS10,RPL39 (includes EG:100361661),null,RPS25,SQSTM1,RPL13A,HSPB1
Nervous System Development and Function	5.93E-10-1.4E-02	TGFBR1,UNC13C,NRXN3,GPR6,SLC9A1,NR4A3,SATB2,EGR2,GABRG1,NEFM,GFAP,NGB,FABP7,THY1,NEFH,JUNB,CNTN2,Hmg1l1,SCN1B,BTG2,TBR1,null,SLC24A2,TRH,LEPR,SLC1A3,TAC1,DAGLA,PLXNA2,VCAN,CELSR2,DRD1,CST3,GRIK2,ATP1A3,DNER,OMP,ROBO3,ID3,FOS,CRMP1,CUX1,NRXN2,PPT1,ADORA2A,SIX3,ID4,SEMA7A,SCN2B,HSPA1A/HSPA1B,EPHB2,PBX1,INA,ABCA1,SCN4B,TH,ADCY5,PPP3R1,ABCC8,NPY,GLRA2,NGEF,SLC1A6,TTR,ATF3,HDAC2,DOK6,AQP1,SYP,HCN1,DRD…
Cell-To-Cell Signaling and Interaction	7.71E-08-1.49E-02	UNC13C,SCN2B,NRXN3,EPHB2,PCDH1,SIRPB1,ADRB3,ABCA1,TH,GABRG1,ADCY5,PPP3R1,KCNC3,NEFM,PLCB1,GFAP,FABP7,null,GLRA2,NPY,SLC1A6,HDAC2,THY1,HCN1,NEFH,SYP,DRD2,CNTN2,SCN1B,GCNT1,P2RY1,SYN1,HSPB1,NCKIPSD,CAMK4,Ly6a (includes others),TRH,LEPR,SLC1A3,TAC1,App,DRD1,KIT,GRIK2,SCN1A,GRIN1,ASAP1,OMP,KCNIP1,GJA5,PCDH9,FGF1,DNM1,FOS,NRXN2,PPT1,ATP1A2,ATRN,GAP43,ADORA2A,HOMER1,SHANK1
Tissue Development	5.31E-07-1.35E-02	NELL1,TGFBR1,CTGF,ATP2A2,GPR55,NR4A3,SATB2,EGR2,MGP,NEFM,PLCB1,FABP7,GFAP,PIGF,NEFH,THY1,JUNB,CNTN2,Hmg1l1,BTG2,TBR1,CYR61,ENC1,NCKIPSD,Ly6a (includes others),LEPR,WWTR1,SLC1A3,TAC1,FKBP1A,DAGLA,VCAN,CELSR2,HSP90AB1,DRD1,CST3,CTBP2,GRIK2,LBP,DBI,COL12A1,ANXA4,ROBO3,ID3,FOS,CUX1,PPT1,TSHR,ADORA2A,ID4,SIX3,ICMT,EPHB2,ABCA3,PBX1,INA,ABCA1,TH,PPP3R1,COL11A2,NPY,ELN,ATF3,HDAC2,AQP1,DRD2,BMPR1B,DUSP1,D…
Cardiovascular Disease	1.52E-06-5.2E-03	Kcnip2,NELL1,CTGF,TGFBR1,NRXN3,SEL1L3,ATP2A2,SLC9A1,ADRB3,GLO1 (includes EG:109801),NR4A3,ATP1A1,MYRIP,GABRG1,MGP,PLCB1,SYT2,NGB,SPOCK1,JUNB,WDFY2,SCN1B,Hmg1l1,PDGFD,KIAA0226L,CYR61,SH3RF2,LEPR,TAC1,FKBP1A,PLXNA2,VCAN,CELSR2,DRD1,CST3,BTBD9,GRIK2,LBP,NPTXR,ATP1A3,SERPINA9,COL12A1,ANXA4,MMD,FOS,CUX1,CLCA1,ATP1A2,NR4A1,ADORA2A,AMY2A,NOS1AP,PBX1,HEATR8,COBL,ABCA1,SCN4B,GABRG3,TH,PPP3R1,ABCC8,LRP11,A…
Cellular Assembly and Organization	1.67E-06-1.46E-02	CTGF,TGFBR1,GPR6,HSPA1A/HSPA1B,EPHB2,ABCA3,SIRPB1,Tmsb15b2,INA,HSPA5,ATP2A2,SLC9A1,ABCA1,SCN4B,TH,NEFM,ABCC8,NGB,GFAP,ARPC1A,Odf2,C1QBP,COL11A2,ELN,TTR,ATF3,PAM,HDAC2,DOK6,CLTC,THY1,AQP1,NEFH,WASF1,DRD2,CNTN2,SYNJ2,Hmg1l1,SCN1B,BTG2,MDK,CYR61,PDGFD,ENC1,SYN1,null,POU3F1,NCKIPSD,CAMK4,NFIX,TRH,PACSIN1,WWTR1,RTN4RL2,VAPA,TAC1,FKBP1A,CADPS2,App,GNG7,VCAN,CELSR2,DRD1,CST3,TGFB2,KIT,PTPRZ1,KRT20,ACTC1…
Reproductive System Disease	6.41E-06-1.31E-02	NELL1,CADM3,CTGF,TGFBR1,CPEB2,HSPA1A/HSPA1B,null,SLC9A1,RPS23,ADRB3,GLO1 (includes EG:109801),SATB2,NR4A3,ATP1A1,PPP3R1,PIWIL2,MGP,NEFM,PLCB1,ADAM23,FABP7,C1QBP,ALDH3A1,null,IFIT3,MGST1,TTR,ATF3,HDAC2,THY1,HCN1,JUNB,DRD2,MR1,BMPR1B,SCN1B,DUSP1,CALB2,PENK,BTG2,DACH1,SIK1,MDK,PDGFD,CYR61,CX3CL1,HSPB1,EPB41L3,LEPR,WWTR1,ATRNL1,SLC1A3,FKBP1A,CLSTN1,VCAN,C1R,CCNA2,GPC1,IFIT1,HSP90AB1,OLFML2A,MAML3,TGF…
Endocrine System Disorders	8.18E-06-1.31E-02	NELL1,TGFBR1,UNC13C,KCND3,HSPA1A/HSPA1B,EPHB2,PRMT3,ME3,NOM1,ATP2A2,ABCA1,ADRB3,GABRG3,NR4A3,TH,MYRIP,GABRG1,ANXA11,PPP3R1,ABCC8,FBXL2,PLCB1,ADAM23,GFAP,COL11A2,SPOCK1,null,NPY,ELN,TTR,ATF3,SORL1,TSPAN5,DOK6,MICAL2,AQP1,THY1,HCN1,DRD2,CNTN2,DENND4C,SYNJ2,Hmg1l1,SCN1B,EML5,DUSP1,BTG2,P2RY1,SEZ6L,IFIT2,KIAA0226L,HSPB1,SH3RF2,SPRED1,OSBPL6,LEPR,TRH,TMEM131,LPPR1,ATRNL1,App,VCAN,null,DRD1,CDS1,CST3,K…
Gastrointestinal Disease	8.18E-06-1.29E-02	NELL1,CTGF,UNC13C,TGFBR1,NRXN3,NOM1,SEL1L3,SLC9A1,ADRB3,SATB2,NR4A3,ATP1A1,MYRIP,GABRG1,NPTX2,NEFM,PLCB1,GFAP,SPOCK1,SORL1,THY1,CNTN2,SYNJ2,Hmg1l1,EML5,SCN1B,BTG2,DACH1,ORC5 (includes EG:26429),CYR61,KIAA0226L,IFIT2,MUC6,SH3RF2,TRH,LEPR,WWTR1,TMEM131,FKBP1A,Lyz1/Lyz2,VCAN,HSP90AB1,DRD1,CST3,OR51E2,BTBD9,GRIK2,NPTXR,LBP,ATP1A3,COL12A1,DNER,C11orf41,RPS19,GSG1L,MFSD11,PCDH9,CRMP1,ATP1A2,TSHR,NR4A1,…
Metabolic Disease	8.18E-06-1.31E-02	NELL1,UNC13C,TGFBR1,CTGF,NOM1,ATP2A2,SLC9A1,ADRB3,NR4A3,MYRIP,GABRG1,PLCB1,GFAP,SPOCK1,SORL1,ACAA1,THY1,CNTN2,SYNJ2,EML5,SCN1B,Hmg1l1,BTG2,SQSTM1,KIAA0226L,IFIT2,SH3RF2,TRH,LEPR,TMEM131,TAC1,VCAN,DRD1,CST3,OR51E2,BTBD9,NPTXR,LBP,GRIK2,C11orf41,PCDH9,CRMP1,PPT1,ATP1A2,TSHR,NR4A1,NOS1AP,AMY2A,ADORA2A,KCND3,EPHB2,HSPA1A/HSPA1B,PRMT3,ME3,ABCA1,TH,GABRG3,ANXA11,PPP3R1,FBXL2,ABCC8,ADAM23,COL11A2,null,N…
Cancer	8.63E-06-1.31E-02	CTGF,TGFBR1,NRXN3,CPEB2,null,SEL1L3,SLC38A6,ATP2A2,ADRB3,GLO1 (includes EG:109801),SATB2,NR4A3,ATP1A1,GABRG1,NPTX2,MGP,NEFM,FABP7,GFAP,ALDH3A1,IFIT3,EXOSC9,PIGF,THY1,JUNB,MR1,RPS4X,SCN1B,BTG2,DACH1,ORC5 (includes EG:26429),SIK1,RPS25,SQSTM1,CYR61,PDGFD,IFIT2,ENC1,MUC6,LEPR,WWTR1,SLC1A3,FKBP1A,Lyz1/Lyz2,VCAN,C1R,IFIT1,DRD1,HSP90AB1,CST3,OR51E2,RASSF5,LBP,ATP1A3,DBI,TMSB10/TMSB4X,COL12A1,RPS19,ANXA…
Dermatological Diseases and Conditions	8.63E-06-7.99E-03	PACRG,TGFBR1,SCN2B,CLDN19,null,HSPA5,ATP2A2,SLC9A1,ADRB3,ABCA1,SCN4B,ATP1A1,GABRG1,PPP3R1,ARPC1A,FABP7,C1QBP,COL11A2,null,IFIT3,ELN,SLC1A6,HDAC2,THY1,JUNB,DRD2,CRHBP,SCN1B,DUSP1,RAPH1,CX3CL1,MUC6,SPRED1,FRZB,LEPR,SLC1A3,DAGLA,TAC1,FKBP1A,App,C1R,CCNA2,IFIT1,DRD1,HSP90AB1,CST3,TGFB2,KCNC1,KIT,GOT2,GRIN1,SCN1A,ATP1A3,EDNRB,COL12A1,CKMT1A/CKMT1B,FOS,RASGRP1,ATP1A2,NR4A1,AMY2A,ADORA2A,ID4
Hematological Disease	8.63E-06-1E-02	NELL1,CTGF,CLDN19,PBX1,SEL1L3,HEATR8,HSPA5,COBL,SLC9A1,ADRB3,ABCA1,NR4A3,GABRG3,ATP1A1,MYRIP,ANXA11,GABRG1,PPP3R1,ABCC8,LRP11,PLCB1,GFAP,ANKRD52,SYT2,ATF3,HDAC2,DOK6,MICAL2,DRD2,WDFY2,BMPR1B,Hmg1l1,ORC5 (includes EG:26429),RAPH1,P2RY1,SEZ6L,CYR61,KIAA0226L,PDGFD,HNRNPAB,PLEKHA6,SH3RF2,CAMK4,LEPR,ATRNL1,FKBP1A,PLXNA2,App,CELSR2,HSP90AB1,DRD1,CST3,KCNC1,PTPRZ1,KIT,BTBD9,NPTXR,LBP,GRIK2,GRIN1,ATP1A3…
Immunological Disease	8.63E-06-1.46E-02	NELL1,UNC13C,TGFBR1,NRXN3,null,ADRB3,NR4A3,ATP1A1,MYRIP,EGR2,GABRG1,PLCB1,GFAP,SPOCK1,SORL1,PAM,CHGB,JUNB,CNTN2,MR1,SYNJ2,SCUBE1,DACH1,ORC5 (includes EG:26429),SIK1,IFIT2,HNRNPAB,TRH,LEPR,TAC1,FKBP1A,VCAN,C1R,IFIT1,HSP90AB1,CST3,OR51E2,LBP,ATP1A3,DNER,C11orf41,ANXA4,GSG1L,PCDH9,FOS,CRMP1,RASGRP1,PPT1,ATP1A2,NR4A1,NOS1AP,ADORA2A,AMY2A,RPL11,CAMK1D,KCND3,HSPA1A/HSPA1B,PRMT3,RCN1 (includes EG:19672)…
Organismal Injury and Abnormalities	8.63E-06-1.31E-02	SPRED1,KCND3,PBX1,FKBP1A,TAC1,VAMP1,AQP4,App,ABCA1,ADRB3,C1R,GABRG3,ATP1A1,DRD1,GABRG1,CTBP2,ABCC8,NEFM,KIT,ATP1A3,GRIN1,SCN1A,NEFH,JUNB,DRD2,ID3,Hmg1l1,SCN1B,RASGRP1,ATP1A2,P2RY1,PNPLA6,ADORA2A
Embryonic Development	9.09E-06-1.22E-02	ICMT,CTGF,TGFBR1,EPHB2,ABCA3,PBX1,ATP2A2,ABCA1,TH,NR4A3,EGR2,PPP3R1,MGP,C1QBP,ELN,ATF3,HDAC2,AQP1,JUNB,DRD2,BMPR1B,Hmg1l1,GCNT1,BTG2,FZD5,TBR1,MDK,CYR61,CX3CL1,POU3F1,CAMK4,NFIX,FRZB,LEPR,WWTR1,SLC1A3,TAC1,FKBP1A,App,VCAN,HSP90AB1,DRD1,CST3,CTBP2,TGFB2,KIT,LBP,ACTC1,GRIN1,DBI,EDNRB,ZIC1,ANXA4,ROBO3,ID3,FGF1,HOPX,CUX1,ISL1,PPT1,NR4A1,GAP43,PNPLA6,ID4,SIX3
Organ Development	9.09E-06-1.22E-02	ICMT,CTGF,TGFBR1,EPHB2,ABCA3,PBX1,ATP2A2,ABCA1,NR4A3,TH,EGR2,PPP3R1,MGP,ELN,ATF3,HDAC2,AQP1,DRD2,BMPR1B,Hmg1l1,GCNT1,TBR1,FZD5,MDK,CYR61,CX3CL1,POU3F1,CAMK4,FRZB,LEPR,WWTR1,SLC1A3,TAC1,FKBP1A,App,VCAN,HSP90AB1,DRD1,CST3,CTBP2,TGFB2,KIT,LBP,ACTC1,GRIN1,EDNRB,DBI,ZIC1,ANXA4,ROBO3,ID3,FGF1,HOPX,CUX1,ISL1,PPT1,NR4A1,GAP43,PNPLA6,ID4,SIX3
Organismal Development	9.09E-06-1.27E-02	ICMT,CTGF,TGFBR1,EPHB2,PRMT3,ABCA3,PBX1,COBL,HSPA5,ATP2A2,ABCA1,SATB2,NR4A3,TH,LRAT,EGR2,PPP3R1,MGP,SPOCK1,NPY,ELN,ATF3,HDAC2,PIGF,THY1,AQP1,JUNB,DRD2,RPS4X,CRHBP,BMPR1B,Hmg1l1,DLK1,GCNT1,BTG2,TBR1,FZD5,MDK,CYR61,CX3CL1,POU3F1,SPRED1,CAMK4,FRZB,LEPR,WWTR1,SLC1A3,TAC1,FKBP1A,App,VCAN,HSP90AB1,DRD1,CST3,CTBP2,TGFB2,KIT,LBP,ACTC1,GRIN1,CHD8,EDNRB,DBI,ZIC1,ANXA4,GJA5,ROBO3,ID3,FGF1,FOS,HOPX,CUX1,ISL1…
Molecular Transport	9.1E-06-1.49E-02	NNAT,UNC13C,NRXN3,SIRPB1,AQP4,SLC9A1,ATP2A2,ADRB3,NR4A3,ATP1A1,LRAT,EGR2,SLC25A22,KCNC3,NEFM,PLCB1,NGB,FABP7,PLCL1,LAIR1,PAM,THY1,SLC8A2,SCN1B,SIK1,SQSTM1,B3GNT5,SLC24A2,TRH,LEPR,SLC1A3,TAC1,FKBP1A,DAGLA,VAMP1,Lyz1/Lyz2,DRD1,OR51E2,LBP,GRIK2,ATP1A3,PCYT1A,FOS,CLCA1,NRXN2,ATP2B3,PPT1,ATP1A2,TSHR,NR4A1,ADORA2A,SIX3,SCN2B,KCND3,ABCA3,HSPA5,ABCA1,SCN4B,GABRG3,TH,CABP1,GPR77,ADCY5,PDIA4,ABCC8,null,NPY…
Developmental Disorder	1.14E-05-1.31E-02	SCN2B,CTGF,EPHB2,HSPA1A/HSPA1B,PBX1,SLC9A1,ABCA1,ADRB3,SCN4B,SATB2,GABRG3,ATP1A1,EGR2,PPP3R1,KIF21A,ABCC8,PLCB1,GFAP,FABP7,COL11A2,null,ELN,TTR,SLC1A6,ATF3,ACAA1,HDAC2,MAGT1,ENO2,DRD2,DYNC1H1,BMPR1B,SCN1B,DUSP1,DLK1,P2RY1,POU3F1,TNNT1,SPRED1,NFIX,CAMK4,LEPR,SLC1A3,FKBP1A,App,GPC1,CCNA2,DRD1,KIT,GRIK2,ACTC1,SCN1A,GRIN1,ATP1A3,EDNRB,ZIC1,RPS19,HOPX,ISL1,PPT1,ATP1A2,TSHR,GAP43,HOMER1,ADORA2A,SIX3
Cellular Development	1.21E-05-1.31E-02	NELL1,PACRG,CTGF,TGFBR1,EPHB2,PBX1,ADRB3,GPR55,SCN4B,NR4A3,SATB2,TH,LRAT,EGR2,NEFM,MGP,PLCB1,GFAP,FABP7,C1QBP,COL11A2,null,null,TSPAN5,ATF3,PAM,LAIR1,HDAC2,NEFH,THY1,JUNB,DRD2,CNTN2,MR1,BMPR1B,Hmg1l1,JDP2,GCNT1,DLK1,DUSP1,BTG2,PENK,TBR1,FZD5,MDK,CYR61,ENC1,null,POU3F1,SPRED1,Ly6a (includes others),CAMK4,FRZB,LEPR,TRH,WWTR1,PACSIN1,SLC1A3,DAGLA,TAC1,FKBP1A,CADPS2,App,VCAN,GPC1,CCNA2,DRD1,CTBP2,TGF…
Connective Tissue Disorders	1.25E-05-1.42E-02	RPL11,NELL1,UNC13C,SCN2B,NRXN3,KCND3,CAMK1D,HSPA1A/HSPA1B,PRMT3,RCN1 (includes EG:19672),PBX1,HSPA5,ADRB3,SCN4B,TH,NR4A3,GABRG3,ATP1A1,MYRIP,EGR2,GABRG1,PPP3R1,PLCB1,SPOCK1,COL11A2,null,NPY,SLC1A6,SORL1,CHGB,PAM,HDAC2,MICAL2,DOK6,CLTC,DRD2,CNTN2,SCUBE1,Hmg1l1,SCN1B,DUSP1,DACH1,RAPH1,FZD5,SEZ6L,MDK,PDGFD,NFIX,FRZB,LEPR,ATRNL1,SLC1A3,TAC1,C1R,null,OLFML2A,CST3,TGFB2,MAML3,KIT,OR51E2,LBP,MMP17,ATP1A…
Inflammatory Disease	1.25E-05-1.42E-02	NELL1,UNC13C,CTGF,TGFBR1,NRXN3,null,SEL1L3,SLC9A1,ADRB3,NR4A3,ATP1A1,MYRIP,EGR2,GABRG1,PLCB1,SPOCK1,SORL1,CHGB,PAM,THY1,JUNB,CNTN2,MR1,SCUBE1,Hmg1l1,SCN1B,DACH1,ORC5 (includes EG:26429),PDGFD,HNRNPAB,LEPR,SLC1A3,TAC1,FKBP1A,Lyz1/Lyz2,C1R,IFIT1,CST3,OR51E2,LBP,GRIK2,MMP17,ATP1A3,C11orf41,DNER,GSG1L,MFSD11,PCDH9,CLCA1,FOS,CRMP1,RASGRP1,ATP1A2,NR4A1,EMR1,AMY2A,NOS1AP,ADORA2A,RPL11,PACRG,SCN2B,KCND3,…
Cell Morphology	1.67E-05-1.48E-02	null,CAMK4,NCKIPSD,NFIX,GPR6,TRH,EPHB2,PACSIN1,VAPA,TAC1,AQP4,App,SLC9A1,VCAN,SCN4B,DRD1,NEFM,KIT,PTPRZ1,GFAP,GRIK2,NPY,GRIN1,EDNRB,ASAP1,DOK6,DNER,AQP1,NEFH,DRD2,CNTN2,FGF1,FOS,CRMP1,Hmg1l1,SLC14A1,PPT1,ATRN,MDK,GAP43,SYN1,ADORA2A,CX3CL1,SLC4A10
Cellular Function and Maintenance	1.86E-05-1.48E-02	CTGF,TGFBR1,HSPA1A/HSPA1B,EPHB2,SIRPB1,INA,Tmsb15b2,HSPA5,SLC9A1,ATP2A2,ABCA1,PPP3R1,ABCC8,NEFM,ARPC1A,GFAP,C1QBP,COL11A2,NPY,ATF3,PAM,CLTC,NEFH,AQP1,THY1,SLC8A2,WASF1,CNTN2,SCGN,SCN1B,BTG2,STXBP5,PDGFD,CYR61,SYN1,SLC24A2,TRH,PACSIN1,TAC1,FKBP1A,CLSTN1,App,DRD1,CST3,TGFB2,PTPRZ1,GRIK2,KRT20,GRIN1,EDNRB,TMSB10/TMSB4X,PRC1 (includes EG:233406),FGF1,FOS,CRMP1,KIF5B,PPT1,GAP43,EPB41L2,ADORA2A,RAB6A,S…
Cardiovascular System Development and Function	2.21E-05-1.49E-02	SPRED1,TGFBR1,CTGF,LEPR,TRH,HSPA1A/HSPA1B,EPHB2,TAC1,ATP2A2,App,SLC9A1,TH,ATP1A1,CST3,ADCY5,PPP3R1,TGFB2,MGP,ACTC1,NPY,ELN,ATF3,EDNRB,PIGF,AQP1,THY1,KCNE1L,JUNB,DRD2,GJA5,ID3,FGF1,HOPX,Hmg1l1,DUSP1,ATP1A2,FZD5,MDK,CYR61,PNPLA6,ADORA2A,CX3CL1
Organ Morphology	2.21E-05-1.1E-03	TH,HOPX,ATP1A1,ATF3,ADCY5,ATP1A2,TGFB2,TAC1,KCNE1L,SLC9A1,ATP2A2,ACTC1
Cell Death	3.93E-05-1.31E-02	POU3F1,CTGF,TRH,UBQLN1,VAPA,PBX1,SLC1A3,TAC1,FKBP1A,Lyz1/Lyz2,HSPA5,App,SLC9A1,VCAN,GPC1,CCNA2,NR4A3,EGR2,HSP90AB1,TGFB2,PTPRZ1,GFAP,NGB,RASSF5,GRIK2,GRIN1,TTR,ATF3,GLUD1,JUNB,DRD2,FGF1,FOS,BMPR1B,DUSP1,PPT1,BTG2,LINGO1,ATP1A2,PENK,NR4A1,SQSTM1,MDK,ADORA2A,CX3CL1,HSPB1
Endocrine System Development and Function	4.73E-05-1.31E-02	NPY,TTR,TRH,LEPR,PBX1,DAGLA,TAC1,DRD2,App,ABCA1,FGF1,CST3,TSHR,PLCB1,ADORA2A
Small Molecule Biochemistry	4.73E-05-1.49E-02	UNC13C,NRXN3,ABCA3,SIRPB1,ATP2A2,SLC9A1,ABCA1,ADRB3,TH,LRAT,ATP1A1,SLC25A22,ADCY5,KCNC3,ABCC8,NEFM,PLCB1,NPY,TTR,SLC1A6,ATF3,THY1,SLC8A2,DRD2,DLK1,SIK1,P2RY1,STXBP5,B3GNT5,CX3CL1,SYN1,SLC24A2,TRH,LEPR,SLC1A3,TAC1,DAGLA,CLSTN1,App,VCAN,DRD1,KIT,LBP,GRIK2,GOT2,GRIN1,TRHR,EDNRB,CKMT1A/CKMT1B,GLUD1,NEU2,FGF1,PCYT1A,ST8SIA5,CUX1,FOS,NRXN2,PPT1,ATP1A2,NR4A1,TSHR,ADORA2A,PNPLA6
Digestive System Development and Function	5.48E-05-1.31E-02	NPY,GRIN1,TRHR,TRH,LEPR,DRD2,App,ADRB3,TH,DRD1,DACH1,P2RY1,ADORA2A
Amino Acid Metabolism	6.12E-05-1.46E-02	TRH,LEPR,SLC1A3,TAC1,App,SLC9A1,VCAN,TH,SLC25A22,DRD1,ABCC8,GOT2,NPY,TTR,SLC1A6,EDNRB,CKMT1A/CKMT1B,GLUD1,DRD2,PCYT1A,FGF1,FOS,TSHR,P2RY1,SYN1,ADORA2A,HOMER1
Nutritional Disease	9.63E-05-1.36E-02	NPY,SCN1A,GRIN1,ATF3,LEPR,HSPA1A/HSPA1B,NEFH,JUNB,DRD2,App,RETSAT,ADRB3,TH,GABRG3,NR4A3,DRD1,GABRG1,DLK1,DUSP1,ATRN,NR4A1,ABCC8,EMR1,AMY2A
Ophthalmic Disease	1.23E-04-4.9E-03	SCN2B,UBQLN1,CLDN19,SLC1A3,FKBP1A,VCAN,ADRB3,SCN4B,LRAT,CST3,PPP3R1,KIF21A,KIT,GFAP,COL11A2,SCN1A,GRIN1,MGST1,SLC1A6,EDNRB,CLTC,AQP1,ROBO3,KRT12,SCN1B,DLK1,CRB1
Cell Signaling	1.76E-04-1.49E-02	SLC24A2,TRH,TAC1,FKBP1A,CLSTN1,Lyz1/Lyz2,HSPA5,ATP2A2,App,SLC9A1,ABCA1,ADRB3,CABP1,DRD1,ADCY5,NEFM,ABCC8,PLCB1,OR51E2,GRIK2,PLCL1,null,NPY,ELN,GRIN1,TTR,EDNRB,TRHR,LAIR1,THY1,SLC8A2,DRD2,FGF1,FOS,ATP2B3,TSHR,P2RY1,CX3CL1,HOMER1,ADORA2A
Vitamin and Mineral Metabolism	1.76E-04-1.31E-02	SLC24A2,TRH,TAC1,FKBP1A,CLSTN1,Lyz1/Lyz2,HSPA5,SLC9A1,ATP2A2,App,CABP1,DRD1,ABCC8,OR51E2,PLCB1,GRIK2,PLCL1,null,NPY,ELN,GRIN1,TTR,EDNRB,TRHR,LAIR1,THY1,SLC8A2,DRD2,FGF1,FOS,ATP2B3,P2RY1,CX3CL1,HOMER1,ADORA2A
Cellular Growth and Proliferation	4.9E-04-1.32E-02	NELL1,ICMT,CTGF,TGFBR1,EPHB2,HSPA1A/HSPA1B,PBX1,HSPA5,SLC9A1,NR4A3,EGR2,PIWIL2,MGP,FABP7,C1QBP,null,SPOCK1,ALDH3A1,null,NPY,ELN,ATF3,TSPAN5,LAIR1,HDAC2,PIGF,CLTC,AQP1,THY1,RPL23A,JUNB,DRD2,DYNC1H1,RPS4X,BMPR1B,SCGN,Hmg1l1,DUSP1,GCNT1,DLK1,PENK,BTG2,DACH1,FZD5,B3GNT5,MDK,PDGFD,CYR61,CX3CL1,UBE2J2,SPRED1,Ly6a (includes others),CAMK4,PPP1R12C,LEPR,TRH,WWTR1,SLC1A3,FKBP1A,TAC1,PDCD10,App,VCAN,GNG7,CC…
Hair and Skin Development and Function	4.9E-04-4.9E-04	CLCA1,HSPA1A/HSPA1B,ALDH3A1,ID4
Post-Translational Modification	4.9E-04-1.19E-02	NNAT,ICMT,CTGF,TGFBR1,EPHB2,HSPA1A/HSPA1B,PRMT3,HSPA5,ABCA1,NCEH1,TTBK2,PPP3R1,FBXL2,ALDH3A1,null,PHKG1,Sec1,PAM,MAGT1,HDAC2,THY1,CNTN2,KLHL13,BMPR1B,Hmg1l1,DUSP1,GCNT1,BTG2,SIK1,SQSTM1,B3GNT5,CX3CL1,SYN1,CAMK4,EPB41L3,UBQLN1,TAC1,FKBP1A,App,HSP90AB1,TGFB2,PTPRZ1,KIT,PPME1,EDNRB,GLUD1,FGF1,PPT1,SLC4A10
Carbohydrate Metabolism	5.13E-04-1.42E-02	CTGF,TRH,LEPR,SLC1A3,TAC1,App,ABCA1,ADRB3,GLO1 (includes EG:109801),NR4A3,GPR77,LRAT,DRD1,TGFB2,ABCC8,KIT,PLCB1,LBP,PHKG1,NPY,TRHR,AQP1,COQ2,DRD2,PCYT1A,ST8SIA5,Hmg1l1,DLK1,NR4A1,ADORA2A,AMY2A,PNPLA6
Drug Metabolism	5.13E-04-4.71E-03	NPY,GRIN1,TH,TTR,DRD1,TRH,TSHR,DRD2,SYN1,App,ADORA2A,FGF1
Lipid Metabolism	5.13E-04-1.42E-02	TRH,LEPR,ABCA3,TAC1,DAGLA,App,ATP2A2,ABCA1,ADRB3,TH,LRAT,ATP1A1,DRD1,KIT,PLCB1,LBP,NPY,TTR,ATF3,TRHR,NEU2,DRD2,FGF1,PCYT1A,ST8SIA5,CUX1,DLK1,PPT1,ATP1A2,NR4A1,TSHR,SIK1,B3GNT5,CX3CL1,ADORA2A,PNPLA6
Organismal Functions	5.13E-04-1.36E-02	TH,SCN1A,TRHR,DRD1,TRH,KCNC3,KCNC1,DRD2,ADORA2A,CNTN2
Nucleic Acid Metabolism	5.13E-04-5.13E-04	NPY,GRIN1,DRD1,ADCY5,NEFM,TSHR,TAC1,P2RY1,DRD2,ADORA2A,ABCA1,ADRB3
Renal and Urological Disease	5.13E-04-9.95E-03	TTR,ATF3,HSPA1A/HSPA1B,CLDN19,PRC1 (includes EG:233406),FKBP1A,DRD2,ATP1A1,DRD1,HSP90AB1,CST3,PPP3R1,P2RY1,CYR61,AMY2A
Protein Trafficking	5.83E-04-1.31E-02	SCGN,TMSB10/TMSB4X,PAM,LMF1,TGFB2,PDIA4,Tmsb15b2,STXBP5,DRD2,KRT20,ADORA2A,App
Skeletal and Muscular System Development and Function	7.89E-04-7.25E-03	NELL1,TNNT1,NFIX,CTGF,TGFBR1,Ly6a (includes others),FRZB,PBX1,TAC1,ATP2A2,GPR55,SATB2,NR4A3,ATP1A1,EGR2,CTBP2,MGP,TGFB2,COL11A2,ACTC1,NPY,COL12A1,JUNB,GJA5,FGF1,FOS,BMPR1B,Hmg1l1,DLK1,ATP1A2,TSHR,MDK,CYR61,HOMER1
Tissue Morphology	7.89E-04-9.99E-03	NELL1,TNNT1,CTGF,LEPR,ATP2A2,App,ADRB3,CCNA2,TH,ATP1A1,EGR2,DRD1,NEFM,ACTC1,ELN,ATF3,EDNRB,HDAC2,JUNB,DRD2,CNTN2,FGF1,HOPX,BMPR1B,DUSP1,ATP1A2,TBR1,ADORA2A,CX3CL1,HOMER1
Cellular Movement	8.6E-04-1.51E-02	TGFBR1,SCN2B,CTGF,NRXN3,HSPA1A/HSPA1B,EPHB2,SATB2,NR4A3,EGR2,MGP,GFAP,FABP7,C1QBP,PLCL1,NPY,ELN,ATF3,PIGF,AQP1,THY1,WASF1,JUNB,DRD2,CNTN2,Hmg1l1,SCN1B,DUSP1,GCNT1,PENK,BTG2,TBR1,MDK,CYR61,PDGFD,CX3CL1,Ly6a (includes others),CAMK4,NFIX,TRH,WWTR1,SLC1A3,TAC1,PLXNA2,Lyz1/Lyz2,App,VCAN,DRD1,HSP90AB1,CST3,CTBP2,TGFB2,KIT,PTPRZ1,LBP,RASSF5,GRIN1,TMSB10/TMSB4X,EDNRB,ASAP1,RPS19,ROBO3,FGF1,DNM1,FOS,CRMP1…
Connective Tissue Development and Function	9.46E-04-1E-02	ICMT,NELL1,Ly6a (includes others),TGFBR1,CTGF,NFIX,FRZB,LEPR,PBX1,TAC1,ADRB3,VCAN,GPR55,NR4A3,SATB2,CCNA2,EGR2,MGP,TGFB2,RASSF5,COL11A2,NPY,ELN,ATF3,HDAC2,COL12A1,CLTC,AQP1,JUNB,GJA5,FGF1,FOS,BMPR1B,Hmg1l1,DLK1,RNF187,BTG2,TSHR,DACH1,MDK,CYR61,PDGFD
Cell Cycle	1.52E-03-1.48E-02	RPL11,NR4A3,CCNA2,BMPR1B,DUSP1,NR4A1,TAC1,RPL23,RASSF5
Inflammatory Response	1.52E-03-1.51E-02	ELN,Ly6a (includes others),CTGF,EDNRB,TMSB10/TMSB4X,RPS19,TAC1,App,CST3,DUSP1,GCNT1,ATRN,PENK,TGFB2,PLCB1,LBP,MDK,CX3CL1,ADORA2A
Reproductive System Development and Function	1.52E-03-1.31E-02	GRIN1,TH,SCN1A,PACRG,CAMK4,HSP90AB1,DRD1,KIT,PNPLA6,App
Infectious Disease	1.67E-03-1.29E-02	GRIN1,PACRG,RPL23A,Lyz1/Lyz2,RPS23,App,IFIT1,GABRG3,LRAT,GABRG1,Hmg1l1,DUSP1,PPP3R1,KIT,PTPRZ1,LBP,C1QBP,null,IFIT2,ADORA2A
Gene Expression	2.79E-03-1.05E-02	FOS,BMPR1B,TGFBR1,ATF3,TGFB2,JUNB
Hematological System Development and Function	2.99E-03-1.51E-02	ELN,Ly6a (includes others),CTGF,EDNRB,TMSB10/TMSB4X,PBX1,RPS19,THY1,TAC1,App,CST3,DUSP1,GCNT1,ATRN,PENK,TGFB2,KIT,PLCB1,LBP,MDK,CX3CL1,ADORA2A,null
Hematopoiesis	2.99E-03-9.99E-03	Ly6a (includes others),PBX1,RPS19,PLCB1
Lymphoid Tissue Structure and Development	3.5E-03-5.87E-03	SPRED1,EDNRB,PIWIL2,TGFB2,PBX1,KIT,JUNB,App,FGF1
Antigen Presentation	3.68E-03-1.51E-02	ELN,EDNRB,TMSB10/TMSB4X,CST3,PENK,TGFB2,RPS19,TAC1,LBP,CX3CL1,ADORA2A,App
Immune Cell Trafficking	3.68E-03-1.51E-02	ELN,Ly6a (includes others),CTGF,EDNRB,TMSB10/TMSB4X,RPS19,TAC1,App,CST3,DUSP1,GCNT1,ATRN,PENK,TGFB2,PLCB1,LBP,MDK,CX3CL1,ADORA2A
Respiratory System Development and Function	9.31E-03-9.31E-03	CUX1,HOPX,CTGF,Hmg1l1,PPP3R1,ABCA3,TGFB2,MGP,FGF1
Cellular Compromise	1.14E-02-1.31E-02	GRIN1,NEFH,HSPA5,App,ATP2A2
