# Supplementary material for: Peripheral nerve injury is accompanied by chronic transcriptome-wide changes in the mouse prefrontal cortex
Source: Mol Pain. 2013 Apr 18;9:21. doi: 10.1186/1744-8069-9-21 (PMC3640958; doi:10.1186/1744-8069-9-21)
Supplement: Additional file 3: Table S3 — QPCR primer sets used for validation. [file 1744-8069-9-21-S3.xlsx]

## Sheet: Sheet1
	Forward	Reverse
Krt20	5'-AAATCAGGTTAAGGATGCTC-3'	5'-GATCAGCTTCCACAGCTATAC-3'
Lbp	5'-TACGAGTTTCATAGCCTGGAG-3'	5'-AGAGTCAGAGATGGCGAGAC-3'
Grin1	5'-GGCGTTGAGCTGTATCTTCC-3'	5'-TGCTTTTCTCCTGCTCCTTC-3'
Syt2	5'-CCAGGAGTTAGGAGGCAAGA-3'	5'-TCCTTCTCTCCGCCTTGTAG-3'
Scn1a	5'-CATCAGTCGAAACAGGGACA-3'	5'-CCAATGTCCAGAAGGATATATGTG-3'
Robo3	5'-ATCATCTGGATCAGGATTGC-3'	5'-CTACCCATGGCTGGCAGACT-3'
Gfap	5'-GCAGAAGCTCCAAGATGAAAC-3'	5'-CCTTTCTCTCCAAATCCACAC-3'
Xlr4b	5'-AAGGGACGCTGTGCTTTC-3'	5'-ATTAGATGGCAGAGCAGGAG-3'
Clca1	5'-TCCCAGAACAGGCAAAAATC-3'	5'-AGCATCACGGGTACCAAGTC-3'
